# Supplementary material for: Identification of a 3-gene signature based on differentially expressed invasion genes related to cancer molecular subtypes to predict the prognosis of osteosarcoma patients
Source: Bioengineered. 2021 Sep 7;12(1):5916–31. doi: 10.1080/21655979.2021.1971919 (PMC8806416; doi:10.1080/21655979.2021.1971919)
Supplement: Supplemental Material [file KBIE_A_1971919_SM2721.zip]

Archive with 5 entries (4 files):
- supplementary/
- supplementary/Table S1.xlsx
- supplementary/Table S2.xlsx
- supplementary/Table S3.xlsx
- supplementary/Table S4.xlsx
