# Supplementary material for: Identification of a 3-gene signature based on differentially expressed invasion genes related to cancer molecular subtypes to predict the prognosis of osteosarcoma patients
Source: Bioengineered. 2021 Sep 7;12(1):5916–31. doi: 10.1080/21655979.2021.1971919 (PMC8806416; doi:10.1080/21655979.2021.1971919)
Supplement: Supplemental Material [file KBIE_A_1971919_SM2721.zip › supplementary/Table S1.xlsx]

## Sheet: Table S2
Table S1. 96 invasion genes
AEBP1
AKR1B1
AMD1
SLC25A5
BAG1
BGN
C1QB
CALD1
CAPG
CCNE1
CDH11
CKS1B
CKS2
COL1A1
COL1A2
COL3A1
COL5A1
COL5A2
COL6A2
COL6A3
COL10A1
COL11A1
COMP
CSE1L
VCAN
CTSK
DAB2
DDX5
EDNRA
FAP
FBN1
FN1
GNAS
H2AFZ
HMGB2
HNRNPU
HSD17B4
CYR61
INHBA
LAMB1
LAMC1
LGALS1
LOX
LOXL2
LUM
MMP2
MMP11
HNRNPM
NDUFB7
YBX1
PDGFRB
PLAU
PRRX1
PNN
PPIC
PROS1
PSMA2
PSMB4
RGS4
SNAI2
SPOCK1
TGFBI
THBS2
THY1
TNFAIP6
UBE2V2
ADAM12
MFAP5
ITGBL1
TP53I3
NUAK1
HNRNPDL
TXNDC9
LRRC17
IFI30
POSTN
CBX1
NID2
RRAS2
RALY
SEPHS2
HEY1
MXRA5
OLFML2B
TMEM158
WWTR1
GREM1
NOX4
CLEC4A
COPZ2
ASPN
CEMIP
CRISPLD2
TUBB6
LRRC15
TUBB
