# Supplementary material for: Identification of a 3-gene signature based on differentially expressed invasion genes related to cancer molecular subtypes to predict the prognosis of osteosarcoma patients
Source: Bioengineered. 2021 Sep 7;12(1):5916–31. doi: 10.1080/21655979.2021.1971919 (PMC8806416; doi:10.1080/21655979.2021.1971919)
Supplement: Supplemental Material [file KBIE_A_1971919_SM2721.zip › supplementary/Table S2.xlsx]

## Sheet: Table S2
Table S2. 22 invasion-related genes were significantly associated with the survival of osteosarcoma.
	p.value	HR	Low 95%CI	High 95%CI
C1QB	0.0323144	0.792094	0.639869	0.980534
CALD1	0.0189349	0.713932	0.538812	0.945969
COL5A2	0.0122867	1.55452	1.10057	2.19573
COL6A2	0.040893	0.771179	0.60115	0.9893
DAB2	0.00824261	0.590021	0.398918	0.872672
FAP	0.00545687	0.728834	0.583089	0.911008
HSD17B4	0.0167921	0.515754	0.299742	0.887439
LAMB1	0.0130667	0.604778	0.406561	0.899636
LGALS1	0.00224809	0.590521	0.421197	0.827914
LOX	0.0119508	1.56502	1.10368	2.21921
LUM	0.0454609	0.802856	0.647443	0.995575
MMP2	0.0357086	0.734304	0.550439	0.979586
SNAI2	0.0311815	0.690296	0.492744	0.96705
ITGBL1	0.0485123	0.787162	0.620593	0.998438
POSTN	0.0337601	0.791683	0.638102	0.982228
CBX1	0.0181319	0.515562	0.297596	0.893172
NID2	0.0210562	0.733106	0.563139	0.954374
RALY	0.00590658	0.426056	0.232093	0.782115
SEPHS2	0.0311504	0.558306	0.328601	0.948583
OLFML2B	0.0206062	0.705873	0.525605	0.947967
TUBB6	0.0198881	0.517288	0.297007	0.900942
TUBB	0.00110818	0.430706	0.259625	0.714521
