# Supplementary material for: Identification of a 3-gene signature based on differentially expressed invasion genes related to cancer molecular subtypes to predict the prognosis of osteosarcoma patients
Source: Bioengineered. 2021 Sep 7;12(1):5916–31. doi: 10.1080/21655979.2021.1971919 (PMC8806416; doi:10.1080/21655979.2021.1971919)
Supplement: Supplemental Material [file KBIE_A_1971919_SM2721.zip › supplementary/Table S3.xlsx]

## Sheet: Table  S3
Table S3. 700 DEGs between C1 and C2 subtypes.
	logFC	AveExpr	t	P.Value	adj.P.Val	B
SOST	3.53309	2.89138	7.2439	1.9286e-10	3.50542e-07	13.4371
TAC3	3.11607	3.33377	5.03756	2.66065e-06	0.000402999	4.50138
PANX3	3.1036	5.64325	5.98408	5.1566e-08	2.17968e-05	8.19113
CA3	3.05528	5.3966	5.43159	5.33299e-07	0.00013099	6.00274
IFITM5	2.77628	7.17928	4.41893	2.94107e-05	0.00219987	2.26764
PTPRZ1	2.75564	3.33247	7.09671	3.75678e-10	5.25255e-07	12.8111
COL22A1	2.70008	3.97339	5.67224	1.94876e-07	6.27457e-05	6.94507
COL11A2	2.67683	5.73661	5.11409	1.95557e-06	0.000335325	4.78863
DKK1	2.42966	3.14607	6.09615	3.17794e-08	1.64637e-05	8.64513
AMBN	2.38839	2.73652	3.87422	0.00021115	0.00905158	0.450778
CYFIP2	2.35218	4.00261	7.86578	1.12295e-11	3.4018e-08	16.1049
PHOSPHO1	2.33235	5.63847	5.14286	1.74086e-06	0.000307203	4.89718
SMPD3	2.31501	3.75527	6.0551	3.79571e-08	1.78923e-05	8.4785
DMP1	2.31116	3.09045	4.85791	5.4332e-06	0.000676396	3.83604
IBSP	2.2763	8.46099	4.17224	7.31352e-05	0.00419339	1.42576
SLC8A3	2.27445	3.33675	6.02189	4.3811e-08	1.94222e-05	8.34398
ANO5	2.24283	4.02914	6.05247	3.83913e-08	1.78923e-05	8.46784
OPN3	2.17904	5.08285	6.8492	1.14498e-09	1.3007e-06	11.7648
CGREF1	2.1762	4.53022	6.17652	2.24165e-08	1.31433e-05	8.97258
DLX3	2.11525	4.44426	5.68571	1.84105e-07	6.25781e-05	6.99833
CHMP4C	2.03245	2.43277	6.12524	2.80131e-08	1.50525e-05	8.76347
BAMBI	1.93579	5.72804	5.15609	1.65009e-06	0.00029404	4.94717
WIF1	1.86056	2.22441	4.43266	2.79327e-05	0.00214311	2.31539
FAM166B	1.84086	1.65615	5.44429	5.05937e-07	0.000125971	6.05201
DLX4	1.83704	3.6078	4.72638	9.08953e-06	0.000966148	3.35726
COCH	1.80621	2.37829	4.22866	5.95336e-05	0.00373132	1.61562
HIST3H2A	1.78979	2.89141	5.17621	1.52081e-06	0.00028794	5.02335
RHBDL2	1.77999	5.03061	4.8049	6.69093e-06	0.000794865	3.64223
SP7	1.74966	6.42908	3.71539	0.000364472	0.0134374	-0.0486541
SYT12	1.71409	2.60373	6.42327	7.60775e-09	5.76161e-06	9.98675
APCDD1	1.71221	5.48126	4.48877	2.26078e-05	0.00185936	2.51136
NRXN1	1.71202	2.21761	4.72337	9.19639e-06	0.000966205	3.34639
GNG4	1.70956	2.80044	4.87751	5.02911e-06	0.000643727	3.90801
CPE	1.7046	8.56919	5.17337	1.53841e-06	0.000288269	5.01261
ANGPT1	1.68888	3.97072	5.67605	1.91766e-07	6.27457e-05	6.96014
EFHD1	1.665	4.0115	4.96288	3.58538e-06	0.000521343	4.22326
GALNT14	1.64697	4.06561	4.50111	2.15755e-05	0.00179888	2.55468
NOTUM	1.64182	3.24319	3.83837	0.000239125	0.00984444	0.336781
ITK	1.63215	2.26916	6.12406	2.81572e-08	1.50525e-05	8.75866
WDR72	1.62412	1.71483	6.68988	2.33404e-09	2.35686e-06	11.096
SATB2	1.60284	5.10739	5.66582	2.00223e-07	6.27457e-05	6.91972
SLC36A2	1.5656	2.71103	5.16998	1.55969e-06	0.000289276	4.99978
MEPE	1.55557	2.45262	3.38941	0.00106872	0.0288206	-1.02644
RAMP1	1.55477	3.55858	4.8751	5.07712e-06	0.000643864	3.89916
BMP8B	1.53431	3.83338	4.54136	1.85181e-05	0.00158021	2.69638
PCOLCE2	1.52491	5.43563	4.62141	1.36353e-05	0.00126447	2.98045
SAMD11	1.52212	4.58287	4.44301	2.68672e-05	0.0021049	2.35141
SLC44A5	1.51601	2.27888	4.76389	7.85452e-06	0.00087051	3.49306
ALPL	1.51132	8.85836	3.31529	0.00135301	0.0335961	-1.23946
HOMER2	1.51106	4.67021	5.07714	2.26962e-06	0.000371645	4.64966
LGR6	1.5106	2.0119	4.50821	2.1003e-05	0.00176736	2.57961
CORT	1.50799	2.63339	5.09017	2.1536e-06	0.000357079	4.69861
FAT3	1.4812	4.47186	4.6607	1.17213e-05	0.00112872	3.12094
NPB	1.47967	3.56173	3.53254	0.000671469	0.0210807	-0.605188
FXYD6	1.46926	6.34632	3.97772	0.000146871	0.00691589	0.783918
PYGM	1.46239	2.47018	4.17362	7.27689e-05	0.00419265	1.43039
NDNF	1.46226	4.30284	4.05551	0.000111387	0.00562791	1.0382
TMCC2	1.45516	2.60447	6.32516	1.17099e-08	7.8829e-06	9.58196
MYO3A	1.45375	0.981872	6.39121	8.76106e-09	6.12465e-06	9.85426
RASGRP2	1.44262	2.84715	4.40854	3.05788e-05	0.00227435	2.23158
MYEF2	1.4425	2.74211	5.21239	1.31276e-06	0.000253838	5.16073
CD36	1.4335	5.04704	4.31472	4.33675e-05	0.00300122	1.90832
DLX2	1.42449	1.45239	7.11797	3.41242e-10	5.16867e-07	12.9014
PHEX	1.41133	1.97063	4.86331	5.31884e-06	0.000666725	3.85585
KAZALD1	1.40646	5.64273	4.58806	1.54949e-05	0.00136851	2.86177
INSC	1.3977	4.66959	3.64336	0.000464702	0.0159668	-0.270277
GRAMD1B	1.38928	3.20699	5.92544	6.63439e-08	2.62145e-05	7.95485
HEY1	1.38552	4.9937	4.47104	2.41743e-05	0.00195285	2.44926
TMSB15A	1.37919	4.98623	3.63795	0.000473205	0.0161977	-0.286801
ROBO2	1.36197	3.5582	4.30179	4.54919e-05	0.00309686	1.86411
TAC4	1.3433	2.3766	4.04526	0.000115544	0.00573807	1.00448
MLC1	1.33734	2.80831	3.2652	0.00158379	0.0368591	-1.38137
MTSS1	1.325	4.62014	4.8403	5.82296e-06	0.000719987	3.77155
CHML	1.321	2.57122	5.55031	3.25278e-07	9.09578e-05	6.46537
TPD52	1.32052	3.49948	4.26756	5.16122e-05	0.00333845	1.74748
RARRES1	1.31896	2.81074	4.53454	1.90047e-05	0.00161415	2.67233
PRTG	1.30896	1.95978	7.05699	4.49515e-10	5.44693e-07	12.6427
SGMS2	1.30611	5.03881	4.66168	1.16773e-05	0.00112872	3.12443
OR8A1	1.30341	1.22914	6.44587	6.88633e-09	5.442e-06	10.0803
ADRA1D	1.29873	2.56215	3.68741	0.000400687	0.0142244	-0.135123
EPCAM	1.29246	2.3814	3.81919	0.000255505	0.0103225	0.276111
FOLR1	1.27719	3.36477	3.42317	0.000958814	0.0266474	-0.928248
ILDR2	1.27601	1.70388	4.89546	4.6848e-06	0.000621409	3.97406
GALNT3	1.27494	3.07492	4.3003	4.57437e-05	0.00310238	1.85901
TG	1.25255	2.63397	4.98933	3.22667e-06	0.000472968	4.32152
ZIC2	1.25047	1.3658	4.83842	5.86632e-06	0.000720447	3.76464
NCAM1	1.2456	5.35599	3.66142	0.000437359	0.0152874	-0.214997
CCDC3	1.23688	5.3499	3.86623	0.000217101	0.0091982	0.425305
SMAD6	1.23176	4.57061	4.88034	4.9732e-06	0.000641085	3.91842
UST	1.23103	3.43316	6.21203	1.92038e-08	1.16349e-05	9.11772
C1QTNF1	1.22805	6.02486	3.60762	0.000523684	0.0174651	-0.379121
ISM1	1.19444	1.86267	4.05238	0.000112642	0.0056465	1.02789
CPNE5	1.19352	3.11938	4.5878	1.55102e-05	0.00136851	2.86085
LOXL4	1.18969	2.68011	4.02945	0.000122243	0.00597282	0.95264
ST6GALNAC2	1.18411	1.6281	4.89387	4.7143e-06	0.000621409	3.96821
RAB11FIP1	1.17946	2.55807	5.24718	1.13911e-06	0.000232635	5.29327
CXADR	1.17556	2.29587	4.66036	1.17368e-05	0.00112872	3.11971
DOK6	1.17501	1.59039	4.27277	5.06328e-05	0.00329857	1.76518
SEC11C	1.17469	4.93627	5.31672	8.56773e-07	0.000187623	5.55944
KLK1	1.17315	1.30516	4.99849	3.11083e-06	0.000459695	4.35561
RPS6KA6	1.16392	2.36325	4.68158	1.08132e-05	0.00107399	3.19586
BMP8A	1.15938	2.36347	4.14176	8.16827e-05	0.0045682	1.32385
RCOR2	1.15411	4.92549	3.86372	0.000219004	0.00925725	0.417307
DMRT3	1.15353	0.862024	5.05886	2.44267e-06	0.000389456	4.5811
GNAI1	1.15076	4.89889	4.58006	1.59766e-05	0.00140286	2.83335
ESM1	1.15071	3.76426	3.96627	0.000152933	0.00714581	0.746764
KLK4	1.14574	2.90224	3.1145	0.00252009	0.0499511	-1.79829
MFAP3L	1.13564	2.69822	4.95544	3.69303e-06	0.000528539	4.19569
ABLIM1	1.1334	2.75191	6.04524	3.96104e-08	1.7999e-05	8.43851
ENTPD3	1.13225	2.63456	3.13735	0.00235089	0.0479033	-1.73607
CDH2	1.12141	4.97486	3.94246	0.000166312	0.00761434	0.669752
COL24A1	1.10647	3.39406	3.51244	0.000717257	0.0220081	-0.665095
DBNDD2	1.10138	5.20415	4.03851	0.00011836	0.00583009	0.982333
FAM189A2	1.08861	1.78797	4.83347	5.98159e-06	0.000729674	3.74653
GYG2	1.07991	4.22324	3.54791	0.000638323	0.0203904	-0.55919
MYO6	1.07017	3.46101	4.59938	1.48377e-05	0.00133229	2.90199
CHN2	1.0696	3.68714	4.4311	2.80976e-05	0.00214383	2.30994
PDGFD	1.06661	4.2811	3.55971	0.000613931	0.0197645	-0.523774
SLC16A8	1.06232	2.02511	3.43714	0.000916523	0.0257076	-0.887401
CKMT1B	1.06194	0.775828	4.68585	1.06363e-05	0.00106222	3.21119
ZIC5	1.04938	0.861039	5.95161	5.92937e-08	2.44937e-05	8.06019
SMAD9	1.04804	2.55621	4.78437	7.25087e-06	0.000839438	3.56745
IGF1R	1.04671	3.46692	3.85387	0.000226621	0.00946517	0.385979
LOX	1.04406	6.59781	4.08828	9.90478e-05	0.00525814	1.14627
IGSF11	1.0378	1.39554	4.34643	3.85544e-05	0.0027481	2.0171
SCHIP1	1.03322	2.56424	4.40677	3.07818e-05	0.00227435	2.22545
BMP2	1.03099	3.32753	3.97208	0.000149825	0.0070186	0.765627
SLC6A2	1.02579	1.04336	3.8178	0.00025674	0.0103241	0.271697
JAG2	1.02556	4.02213	3.86762	0.000216056	0.00917532	0.429726
GPR37	1.01997	1.34014	4.1067	9.27001e-05	0.00504791	1.20727
ABCA3	1.0165	1.36237	5.34537	7.61547e-07	0.000175214	5.66958
PLS1	1.01595	1.77863	4.77351	7.5651e-06	0.000854058	3.52798
IRX5	1.01362	3.57075	4.42163	2.91137e-05	0.00219573	2.27704
TNR	1.00939	0.600335	4.78018	7.37042e-06	0.000847879	3.55224
KIF25	1.00826	2.16308	4.20611	6.46481e-05	0.00386527	1.53955
LDLRAD4	0.992923	3.21652	4.89367	4.71812e-06	0.000621409	3.96746
MYOM2	0.9922	2.63473	3.25515	0.00163433	0.0375823	-1.40964
ARHGAP44	0.991889	2.63778	4.02655	0.000123512	0.0060109	0.943142
LPAR3	0.988951	2.06691	3.51089	0.000720909	0.0220081	-0.669705
MEF2C	0.98295	5.65833	4.73954	8.63631e-06	0.000934367	3.40482
ATP8A1	0.98061	1.52085	5.35359	7.36173e-07	0.000171547	5.70126
ADAMTS17	0.97583	1.8392	3.94306	0.00016596	0.00761434	0.671698
DLX1	0.975603	2.48198	4.504	2.13411e-05	0.00178754	2.56481
BMP4	0.973949	5.08713	3.89787	0.000194435	0.00853636	0.526396
NES	0.971731	5.78874	4.03741	0.000118824	0.0058338	0.978728
TRIM58	0.971608	1.33764	3.61472	0.000511417	0.0172007	-0.357539
MYLK4	0.970901	1.49979	4.15899	7.67402e-05	0.00433177	1.38139
HIST1H1C	0.969294	6.07622	3.14123	0.00232324	0.0477633	-1.72547
LPL	0.96891	4.21463	3.28697	0.00147926	0.0354244	-1.31988
DENND2C	0.967839	2.61196	6.00892	4.63312e-08	2.00504e-05	8.29152
GPX3	0.967619	5.65247	3.3403	0.00124994	0.0318405	-1.16795
SQLE	0.964291	5.22853	4.04668	0.00011496	0.00573416	1.00914
PTPN3	0.963067	3.28102	5.65442	2.10079e-07	6.47187e-05	6.87472
PLCL1	0.960806	1.93229	4.45339	2.58374e-05	0.00205974	2.38762
JAKMIP2	0.959784	1.94587	3.6923	0.000394121	0.0141015	-0.120046
CHRM3	0.958883	1.20029	5.12523	1.86954e-06	0.000323626	4.83062
PGBD5	0.956814	1.2146	3.70004	0.000383937	0.0138736	-0.096153
SHROOM3	0.955771	2.1255	4.49399	2.21652e-05	0.00183961	2.52968
LTK	0.953391	1.9428	3.70204	0.000381343	0.0138626	-0.0899655
SDK2	0.952087	3.37545	3.70138	0.00038219	0.0138656	-0.09199
BRINP2	0.951604	0.85974	4.07082	0.000105451	0.00541435	1.0886
ENPP4	0.951528	2.22614	3.61303	0.000514316	0.0172392	-0.362686
TRIM17	0.945394	1.9067	3.20946	0.00188375	0.0415018	-1.53735
HSPA4L	0.945016	2.18331	4.07556	0.000103673	0.00536857	1.10425
ANKRD45	0.941994	1.94852	4.8977	4.64355e-06	0.000621409	3.9823
LIFR	0.941724	3.88156	3.68909	0.000398414	0.0141992	-0.129931
BOK	0.94003	3.19393	3.91684	0.000181956	0.00810596	0.587246
HMGA1	0.938474	5.23052	3.2219	0.00181252	0.0403265	-1.50271
ERBB4	0.936227	1.16906	4.23863	5.73987e-05	0.00364783	1.64934
INTU	0.935368	2.78026	4.08765	9.92718e-05	0.00525814	1.14419
MMP12	0.93153	0.825687	3.85333	0.000227048	0.00946517	0.384256
REEP1	0.930904	2.54094	3.15109	0.00225426	0.0470418	-1.69846
SALL1	0.927986	1.85247	3.87523	0.000210411	0.00904122	0.453992
SLC38A11	0.923195	0.789987	3.46807	0.000829056	0.0239951	-0.796513
CASP5	0.918464	0.878085	4.77718	7.45747e-06	0.000852497	3.54131
RHPN2	0.916934	2.2409	4.71883	9.35996e-06	0.000975733	3.33
HYPK	0.916539	3.05197	3.24843	0.001669	0.0380629	-1.42853
CACNB4	0.910003	1.28846	5.765	1.31587e-07	4.63144e-05	7.31296
ADRA1A	0.909711	1.23295	4.69793	1.01504e-05	0.00103069	3.25465
MYO16	0.907751	0.590186	5.84021	9.55373e-08	3.61768e-05	7.61299
NPAS1	0.905349	1.47716	3.70737	0.000374516	0.0137242	-0.0734757
ABCB4	0.905238	2.47074	3.37356	0.00112433	0.0299206	-1.07229
TSPAN12	0.902896	2.86355	4.33989	3.95032e-05	0.00279382	1.99462
TMEM170B	0.902184	1.26338	5.45924	4.75494e-07	0.000121348	6.11007
RGL3	0.897289	2.02829	3.45311	0.000870327	0.0249512	-0.840547
PRR15	0.893426	0.665161	4.64801	1.23091e-05	0.00116694	3.07549
SLC4A8	0.89163	1.88304	4.61592	1.39255e-05	0.00127834	2.9609
ANXA13	0.878376	0.955941	4.72671	9.07784e-06	0.000966148	3.35846
DNAI1	0.876159	0.957452	5.36999	6.88041e-07	0.00016455	5.76448
HCRT	0.874387	0.495806	3.47403	0.000813135	0.0237232	-0.778931
DLGAP1	0.874302	1.26622	3.59305	0.000549696	0.0180674	-0.423246
GADD45B	0.873264	5.42158	3.81178	0.000262118	0.0104756	0.25272
PLCB4	0.871216	2.5651	3.81374	0.00026036	0.0104466	0.258882
PLAC8	0.870376	2.30728	3.78093	0.000291448	0.0114491	0.155674
TBRG1	0.869876	4.65095	4.57354	1.63793e-05	0.00141767	2.81025
DLX6	0.866233	3.0543	3.74783	0.00032638	0.0124628	0.0521816
BDNF	0.865087	1.3011	4.23291	5.86146e-05	0.00369923	1.62999
PREX1	0.862407	4.27799	4.05207	0.000112768	0.0056465	1.02685
SFXN2	0.859026	2.30016	5.34228	7.7128e-07	0.000175235	5.65771
HOXB5	0.857673	1.30226	5.92589	6.62157e-08	2.62145e-05	7.95666
HOXB8	0.856608	1.41187	4.06784	0.000106582	0.005457	1.07878
ZXDA	0.855362	1.66825	4.72394	9.17621e-06	0.000966205	3.34844
TCF7L2	0.853234	3.77321	3.28795	0.00147475	0.0353629	-1.31712
DIO3	0.840694	0.568871	4.28764	4.79328e-05	0.00321486	1.81581
MGAT4A	0.831016	2.89803	4.29466	4.67061e-05	0.00315587	1.83977
BCAS4	0.829242	2.5384	3.61863	0.000504786	0.0170223	-0.345654
CABP4	0.828439	2.50523	3.5973	0.00054199	0.0179113	-0.410398
LGR4	0.828232	3.78682	3.31235	0.00136562	0.0338049	-1.24782
INPP4A	0.82495	3.7987	4.34652	3.85409e-05	0.0027481	2.01743
PROSER2	0.822658	2.85013	3.49906	0.000749383	0.022551	-0.704866
KLHL13	0.821966	2.33888	3.24478	0.00168805	0.0384005	-1.43874
CDC14A	0.820874	1.79039	4.8205	6.29395e-06	0.000757609	3.69915
ARL15	0.819863	3.95383	3.94081	0.000167275	0.00762003	0.664453
SMPDL3B	0.819059	0.768376	3.99514	0.000138088	0.0065704	0.840582
CLGN	0.816972	1.01828	3.11623	0.00250687	0.049849	-1.79359
HOXB2	0.809062	4.13965	4.06506	0.000107647	0.00549018	1.06962
KMO	0.808254	1.55313	5.0589	2.44226e-06	0.000389456	4.58126
DTNA	0.804645	3.31227	3.38203	0.00109428	0.02927	-1.0478
NDFIP2	0.804183	3.86799	3.5202	0.000699241	0.0215625	-0.641998
PROK2	0.803977	0.920397	3.70032	0.00038357	0.0138736	-0.095281
SYNM	0.803191	3.12	3.21005	0.00188031	0.0414764	-1.53571
OTX2	0.802401	0.42431	4.03681	0.000119077	0.0058338	0.976777
ZDHHC23	0.800014	1.03549	5.63439	2.28575e-07	6.8108e-05	6.79569
WNT1	0.798241	0.763779	4.08463	0.000100356	0.00525814	1.13419
MAP4K3	0.794712	4.02436	4.36985	3.53353e-05	0.00257933	2.09776
NOL4	0.788712	0.604695	5.30348	9.04628e-07	0.000193441	5.50864
UBE2QL1	0.78526	2.29785	3.16678	0.00214848	0.0454607	-1.65538
KIDINS220	0.784702	4.89201	4.44547	2.66198e-05	0.00209455	2.35998
HIST3H2BB	0.783113	0.807606	5.33914	7.8133e-07	0.000175326	5.6456
C1orf198	0.780464	5.00209	4.04621	0.00011515	0.00573416	1.00762
SMAD7	0.780022	4.62802	4.21965	6.15295e-05	0.00377824	1.58518
DPY19L2	0.779844	3.33368	3.76849	0.000304136	0.0118372	0.116706
EPHA6	0.778511	0.80725	3.93778	0.000169066	0.00768234	0.654679
ABHD3	0.777852	3.91661	4.24615	5.58366e-05	0.00358617	1.67482
TBXA2R	0.775399	2.94761	3.36516	0.00115487	0.030426	-1.09651
GREB1L	0.771939	0.546208	5.76337	1.32502e-07	4.63144e-05	7.30647
LCLAT1	0.767753	4.02222	4.02616	0.000123684	0.0060109	0.941863
RELN	0.760894	1.09316	3.6453	0.000461691	0.0159493	-0.264354
XPR1	0.759994	4.08324	3.39095	0.00106345	0.0287745	-1.02196
SPINK2	0.758255	1.22699	3.29649	0.00143567	0.0347929	-1.29292
WDR66	0.756936	2.44626	3.4874	0.000778466	0.0229698	-0.739413
CDC42EP3	0.756405	4.81378	4.4368	2.75019e-05	0.00212712	2.32979
TRAPPC8	0.75564	4.29528	4.75842	8.024e-06	0.000878579	3.47321
GABRD	0.75118	2.37967	3.88535	0.000203123	0.00885361	0.486313
SLAIN1	0.750883	0.802464	3.64644	0.000459928	0.0159232	-0.260867
SBK1	0.745016	1.25377	3.39641	0.001045	0.028434	-1.00614
ICAM2	0.744714	4.23977	3.49516	0.000759001	0.0225787	-0.716438
ASRGL1	0.742468	2.63892	3.61262	0.000515012	0.0172392	-0.363917
ZSCAN2	0.738165	3.27234	4.73616	8.75057e-06	0.000941127	3.3926
HOXB3	0.736335	2.90561	3.88041	0.000206644	0.00898556	0.470554
CACNA1E	0.735893	0.548363	6.26915	1.4965e-08	9.71442e-06	9.35176
SYNGR2	0.734749	5.37666	3.3605	0.00117214	0.030688	-1.10992
B4GALT6	0.734101	1.95556	3.21554	0.00184865	0.0409488	-1.52045
GRIA1	0.734058	0.779717	3.80822	0.00026536	0.0105771	0.241471
KLK2	0.733583	1.23091	4.05531	0.000111468	0.00562791	1.03752
WDR44	0.733549	2.85177	4.07589	0.000103551	0.00536857	1.10534
SLC35G1	0.732961	2.79308	4.15308	7.84005e-05	0.00441179	1.36166
FRMD1	0.732827	0.630388	4.19396	6.75775e-05	0.00401402	1.49866
MAGI2	0.729053	2.87127	3.53237	0.000671826	0.0210807	-0.605671
C2orf88	0.727238	1.73291	3.78418	0.000288219	0.0113884	0.165863
ERN1	0.721854	2.88297	4.43255	2.79444e-05	0.00214311	2.315
SLC5A6	0.721769	4.62274	4.4465	2.65168e-05	0.00209455	2.36357
GABRB3	0.721466	0.842985	3.1633	0.00217157	0.0458426	-1.66496
FOLH1	0.719135	2.77548	3.24491	0.00168741	0.0384005	-1.4384
NAALAD2	0.71856	1.33092	3.60622	0.00052613	0.0174825	-0.383362
MSMO1	0.716959	4.82809	3.18456	0.00203427	0.0435874	-1.60637
PABPC5	0.716695	0.850313	4.25973	5.31208e-05	0.00342384	1.72087
RGS9	0.716106	2.24687	3.92962	0.000173983	0.00785309	0.628361
CREBZF	0.715845	4.1484	3.45559	0.00086335	0.0248295	-0.833253
AADAT	0.715343	3.42525	3.43332	0.000927909	0.0259073	-0.898582
CFAP44	0.714373	1.79825	3.56703	0.000599237	0.0194495	-0.501745
CSPG5	0.706504	0.867349	3.53103	0.000674807	0.0210969	-0.609692
RIMS2	0.704608	1.3614	3.25944	0.00161256	0.0372899	-1.39757
SAC3D1	0.701409	4.36005	3.53635	0.000663098	0.0209608	-0.593791
PRKX	0.700404	4.06371	3.11706	0.00250061	0.0497821	-1.79135
RRAS2	0.698906	4.21955	3.28833	0.00147297	0.0353629	-1.31604
CCDC141	0.698263	0.674731	4.19028	6.84908e-05	0.00404185	1.48628
KLHL17	0.697252	3.27744	3.26589	0.0015804	0.0368591	-1.37944
CYP2C9	0.695901	0.871675	3.72416	0.000353781	0.0132311	-0.0214686
PTPRN2	0.694961	0.932377	3.42025	0.000967874	0.0268172	-0.936762
ADAM32	0.694101	2.68481	3.30258	0.00140835	0.0343641	-1.2756
MEF2A	0.692667	5.15829	3.67303	0.000420606	0.0148164	-0.179381
TMEM38A	0.69046	1.94411	3.38573	0.0010814	0.0290332	-1.0371
TMEM62	0.688638	2.94209	3.77617	0.000296247	0.0115797	0.140738
HPCAL1	0.687856	5.97024	3.50956	0.000724077	0.0220081	-0.673686
EFNA1	0.687101	4.87832	3.22975	0.00176887	0.0396437	-1.4808
HSPB11	0.686367	5.99896	3.75729	0.00031601	0.0121691	0.0816925
EDA	0.685945	1.62543	3.28061	0.00150912	0.0359029	-1.33788
ADAM22	0.685549	1.99075	3.3495	0.00121393	0.0312526	-1.14156
DENND1B	0.68423	2.36457	3.82038	0.00025446	0.0103225	0.279862
FARP2	0.683467	4.01714	4.08603	9.98524e-05	0.00525814	1.13882
PRKAR2B	0.681549	1.51286	3.36632	0.00115061	0.0303975	-1.09317
PREB	0.679639	5.59781	4.10652	9.27599e-05	0.00504791	1.20667
ASPSCR1	0.679308	5.48704	3.28453	0.00149065	0.0356032	-1.32678
TM7SF2	0.674345	2.16343	3.84771	0.00023151	0.00960715	0.366423
NSUN7	0.670814	1.31967	3.60625	0.000526078	0.0174825	-0.383273
DTNBP1	0.668063	4.37246	4.09738	9.58624e-05	0.00517031	1.17637
SAPCD2	0.667681	3.04136	3.1524	0.00224527	0.0469081	-1.69488
DENND2A	0.667678	3.30594	3.1905	0.00199739	0.0431119	-1.58995
NLRP2	0.667597	1.61403	3.91281	0.000184541	0.00818102	0.574303
MTMR10	0.667372	3.17071	4.80126	6.78709e-06	0.000801052	3.62895
GPHA2	0.666483	0.441871	4.59864	1.48797e-05	0.00133229	2.89937
RPS6KL1	0.665337	1.47255	4.11205	9.093e-05	0.00500831	1.22503
SGK3	0.664088	3.28241	3.52893	0.000679472	0.0211474	-0.615951
CTSV	0.662405	1.19135	3.35942	0.00117621	0.030688	-1.11305
KBTBD11	0.662327	1.5757	3.46936	0.000825598	0.0239331	-0.792723
TKTL1	0.661768	0.77191	4.35738	3.70159e-05	0.00266985	2.05477
REEP3	0.660378	4.45809	4.04375	0.000116169	0.00575335	0.999523
KIAA1958	0.658197	1.31552	4.35551	3.72743e-05	0.00267786	2.04834
ZNF525	0.656281	2.66851	4.59736	1.49531e-05	0.00133229	2.8948
PCDH15	0.655531	0.53279	3.3784	0.00110706	0.0295476	-1.0583
FAM184A	0.649801	0.790357	3.56245	0.000608393	0.0196764	-0.515534
FGFBP3	0.646852	1.32212	4.48099	2.32822e-05	0.0019062	2.48411
SPICE1	0.646299	2.71149	3.48827	0.000776257	0.0229419	-0.736835
FRMD4B	0.644862	3.87029	4.14008	8.21797e-05	0.0045819	1.31826
SPATA6L	0.644328	1.36311	3.63266	0.00048166	0.0164253	-0.302937
ERMP1	0.641709	2.66752	3.29174	0.00145725	0.0351285	-1.30636
PIKFYVE	0.639666	2.69303	3.95758	0.00015769	0.00734914	0.718636
HTR1F	0.639365	0.904614	3.28563	0.00148551	0.0355272	-1.32367
CYP2U1	0.639269	3.33558	3.50124	0.000744066	0.0224281	-0.698404
KLK10	0.637981	0.805903	3.53699	0.000661706	0.0209533	-0.591882
RPS25	0.637832	9.66451	3.3702	0.00113644	0.0300703	-1.08197
ANKRD30A	0.637378	0.378303	3.43111	0.000934553	0.0260528	-0.905044
SKAP1	0.631928	1.2437	3.55949	0.000614379	0.0197645	-0.524436
HOXB6	0.631162	2.68623	3.48388	0.000787466	0.0231977	-0.74984
TIMM8B	0.630144	6.19578	3.69351	0.000392512	0.0140994	-0.116313
ARMC4	0.628513	1.53374	3.30419	0.00140124	0.0342895	-1.27104
PTCH2	0.628476	1.3757	3.79549	0.000277237	0.0110023	0.201403
ATP1B3	0.628377	7.5744	3.49844	0.000750892	0.0225568	-0.706692
FZD5	0.627799	2.96691	3.22538	0.00179305	0.0400374	-1.493
MDGA2	0.627139	0.516383	3.70337	0.000379628	0.0138557	-0.0858516
NIPA1	0.625273	2.2154	3.63366	0.000480064	0.0164016	-0.299912
PLA2G4B	0.623967	1.45675	4.15953	7.65893e-05	0.00433177	1.38321
RMDN2	0.620738	2.73956	3.9518	0.000160931	0.00744294	0.699954
HMGN3	0.619218	6.35323	3.3567	0.00118644	0.0307628	-1.12087
HOXB4	0.615761	1.51803	4.5172	2.02986e-05	0.00171603	2.61124
SLC4A5	0.611925	1.55917	3.52153	0.000696194	0.0215571	-0.638032
AKIRIN1	0.611557	5.35146	3.50858	0.00072639	0.0220415	-0.676582
DMRT2	0.611397	0.62417	3.41224	0.000993163	0.0272685	-0.960107
HIPK2	0.608294	2.8626	3.34009	0.00125078	0.0318405	-1.16856
TP53TG5	0.607742	1.28973	3.86056	0.000221421	0.00933771	0.407247
SAMD4A	0.606104	3.59919	3.29699	0.0014334	0.0347843	-1.29149
TIAM2	0.605782	4.20379	3.30686	0.00138951	0.0341293	-1.26346
HBG2	0.604082	0.861524	4.0888	9.88655e-05	0.00525814	1.14797
GK5	0.602462	2.7271	3.41628	0.000980313	0.0271205	-0.948321
EIF3H	0.602072	8.03926	3.27515	0.00153519	0.036286	-1.35331
OXCT2	0.600436	1.274	3.48962	0.000772853	0.0228785	-0.732848
ZNF600	0.598183	2.00657	3.97455	0.000148525	0.00697567	0.773633
EXOC6	0.596416	2.04157	3.5307	0.000675528	0.0210969	-0.610662
FAM117B	0.595948	2.07885	3.76649	0.000306226	0.0118677	0.110442
POLR3G	0.593723	1.82686	3.9294	0.000174119	0.00785309	0.627644
CCDC181	0.592736	0.767499	3.19298	0.00198216	0.0430439	-1.58308
PAQR9	0.5922	0.394427	4.3329	4.05412e-05	0.00285611	1.97063
ABHD1	0.591942	1.13991	5.63996	2.23278e-07	6.76384e-05	6.81765
OR2A5	0.591816	1.18514	3.38181	0.00109505	0.02927	-1.04844
CTPS1	0.59101	5.21845	3.20577	0.00190539	0.0418266	-1.54761
PAH	0.5896	0.587604	4.16877	7.40638e-05	0.00422001	1.41413
RND1	0.58884	1.98475	3.14141	0.00232193	0.0477633	-1.72497
KANSL1L	0.587247	2.64225	3.43777	0.000914655	0.0257076	-0.885553
MID2	-0.58627	1.63335	-3.31203	0.001367	0.0338049	-1.24873
ABL1	-0.589127	4.5187	-3.26541	0.00158276	0.0368591	-1.38079
IRF2BPL	-0.589722	4.07017	-3.35129	0.00120704	0.0311636	-1.13642
PDLIM7	-0.589923	6.05255	-3.27955	0.00151417	0.0359757	-1.34089
FHL3	-0.591064	5.18413	-3.67964	0.000411328	0.0145453	-0.159035
CITED1	-0.591698	0.942345	-3.49538	0.000758437	0.0225787	-0.715764
PPP1R18	-0.591896	6.05921	-3.77017	0.000302395	0.0117947	0.121955
RAB9A	-0.5963	4.08629	-3.23151	0.00175928	0.0395803	-1.47591
ANXA2	-0.597167	9.48821	-3.91037	0.000186127	0.00823125	0.566452
COLGALT1	-0.597467	6.40789	-3.76014	0.000312948	0.0120767	0.0905922
NAV2	-0.598269	2.1527	-3.24842	0.00166902	0.0380629	-1.42854
ARHGAP1	-0.599939	5.21373	-3.84667	0.00023235	0.00962003	0.363106
MTUS1	-0.602084	3.23915	-3.19035	0.0019983	0.0431119	-1.59036
PYGB	-0.602925	4.77276	-3.90544	0.000189363	0.00835404	0.550639
RFTN1	-0.603662	4.03864	-3.30409	0.00140169	0.0342895	-1.27133
TRERF1	-0.604302	1.3375	-3.86878	0.000215184	0.00915968	0.433434
SNX18	-0.604593	3.81267	-3.14842	0.00227278	0.0471576	-1.7058
RARA	-0.605645	4.74062	-3.39083	0.00106385	0.0287745	-1.0223
TMEM43	-0.60767	4.91893	-3.50613	0.000732251	0.0221798	-0.683876
SYT7	-0.60817	0.862774	-3.21537	0.00184963	0.0409488	-1.52093
SH3RF3	-0.61213	2.42874	-3.33717	0.00126244	0.0320925	-1.17694
GAL3ST4	-0.612851	3.56464	-3.14129	0.00232278	0.0477633	-1.72529
PIK3R2	-0.613598	3.71853	-3.49735	0.000753575	0.022565	-0.709929
RNF24	-0.614722	3.27607	-3.58601	0.000562695	0.018428	-0.444513
TAX1BP3	-0.622284	6.00351	-3.4146	0.000985631	0.0271849	-0.953217
HIGD1B	-0.625456	1.5149	-3.87089	0.000213609	0.00911398	0.440167
PARVA	-0.62866	4.58867	-4.67107	1.12614e-05	0.00110641	3.15813
COX10	-0.629934	3.34098	-3.12357	0.00245159	0.0491674	-1.77363
PLXNC1	-0.634013	2.46782	-3.21612	0.00184532	0.0409488	-1.51883
FOXQ1	-0.637091	0.589774	-3.168	0.00214047	0.045397	-1.65203
H6PD	-0.63831	3.64841	-3.72292	0.000355276	0.0132597	-0.0253183
ZYX	-0.638492	6.18419	-3.82736	0.000248405	0.0101233	0.301914
SPATA20	-0.639966	4.34712	-3.7043	0.00037843	0.0138397	-0.0829643
TRAF3IP2	-0.640074	2.96974	-3.38329	0.00108987	0.0292176	-1.04416
HIC1	-0.640088	2.66097	-3.26186	0.0016004	0.0371032	-1.39076
SPATA6	-0.647613	1.92043	-4.22402	6.05526e-05	0.00376362	1.59996
SESN2	-0.650474	2.94627	-3.36512	0.00115504	0.030426	-1.09664
NCOR2	-0.651294	6.2939	-3.66203	0.000436466	0.0152856	-0.213134
EMP2	-0.653433	5.80308	-3.57033	0.000592739	0.0193076	-0.491831
GALNT15	-0.654949	1.26888	-3.12645	0.00243024	0.0488628	-1.7658
GALNT10	-0.655657	3.8594	-3.31732	0.00134435	0.0334266	-1.23366
CILP	-0.657352	0.648459	-3.51099	0.000720687	0.0220081	-0.669427
SLC35E4	-0.657528	2.24057	-4.26808	5.15151e-05	0.00333845	1.74922
SRR	-0.65934	3.9117	-3.53313	0.000670159	0.0210807	-0.603414
LAMP2	-0.660368	6.41278	-3.18606	0.00202488	0.0435037	-1.60222
VSTM4	-0.662134	2.84232	-3.34705	0.00122345	0.0313619	-1.14862
CRAT	-0.66248	4.44657	-4.06458	0.000107834	0.00549018	1.06803
LRFN3	-0.663637	3.53752	-3.22911	0.00177241	0.0396739	-1.48259
CSTA	-0.66471	2.12901	-3.14595	0.00228997	0.0474061	-1.71255
ABLIM3	-0.664786	2.15368	-3.75391	0.000319678	0.0122584	0.0711424
TGFB1I1	-0.6693	5.15806	-3.50973	0.000723655	0.0220081	-0.673157
CD99	-0.675835	8.94805	-3.71022	0.000370912	0.0136472	-0.0646478
PDE7B	-0.678518	2.02696	-3.54263	0.000649525	0.0207061	-0.575
TPM1	-0.679378	7.30725	-3.49525	0.000758771	0.0225787	-0.716163
TTLL1	-0.680811	2.62804	-4.813	6.48193e-06	0.000775102	3.67176
ZCCHC24	-0.682908	4.01192	-3.78629	0.000286138	0.0113308	0.172493
BDKRB2	-0.683386	1.76372	-3.4711	0.000820938	0.0238742	-0.787592
NXN	-0.684926	5.1279	-3.40663	0.00101123	0.027681	-0.976424
VAT1	-0.687409	6.33809	-4.14682	8.01998e-05	0.00449911	1.34074
AXIN2	-0.692666	2.39153	-3.19948	0.00194281	0.0424428	-1.56507
ANXA1	-0.694234	7.67968	-3.53198	0.000672689	0.0210807	-0.606837
INSRR	-0.695334	0.772002	-3.91342	0.000184147	0.00818102	0.576262
SOCS1	-0.702975	3.19713	-3.34904	0.0012157	0.0312539	-1.14288
KIF26B	-0.703075	0.948238	-4.02412	0.000124584	0.00603851	0.935192
TNFRSF1A	-0.703539	6.39234	-4.28073	4.91692e-05	0.00326167	1.79228
PSORS1C1	-0.706965	1.30709	-3.13511	0.002367	0.0481046	-1.74219
HRCT1	-0.70827	1.61392	-3.37283	0.00112695	0.0299466	-1.0744
NHSL2	-0.712963	1.63968	-3.98048	0.000145442	0.00688426	0.792902
PLIN3	-0.715108	5.51519	-4.20915	6.39359e-05	0.00383531	1.54978
VCL	-0.716522	5.27061	-3.64962	0.000455047	0.0158144	-0.251142
ARSJ	-0.718656	1.86823	-3.36354	0.00116087	0.0304912	-1.10119
UBE2E2	-0.719987	4.39477	-3.45203	0.000873388	0.0249602	-0.843728
RIN1	-0.720051	2.87838	-4.18153	7.07065e-05	0.00411911	1.45691
DIRAS3	-0.721917	1.10228	-4.31333	4.35916e-05	0.00300122	1.90356
CTSL	-0.725517	6.62214	-3.49562	0.000757863	0.0225787	-0.715077
TMSB4X	-0.725771	11.6986	-3.38876	0.00107093	0.0288374	-1.0283
ARHGEF40	-0.727055	4.79954	-3.56266	0.000607973	0.0196764	-0.514906
GLIPR1	-0.730021	4.01178	-3.37398	0.00112279	0.0299206	-1.07106
EFNB1	-0.731355	5.15901	-3.56065	0.000612029	0.0197589	-0.520952
MN1	-0.73454	1.45667	-3.20126	0.00193212	0.0423111	-1.56012
RNF112	-0.735118	0.915359	-4.2175	6.20151e-05	0.00378133	1.57793
PLEC	-0.738573	5.81016	-3.85372	0.000226735	0.00946517	0.385516
C1RL	-0.744189	3.06078	-3.34472	0.00123253	0.0315083	-1.15529
ANTXR1	-0.750985	6.15956	-3.48093	0.000795073	0.0233461	-0.758561
LGI2	-0.751956	1.57386	-3.92028	0.000179776	0.00804828	0.598307
TNS1	-0.752237	3.0691	-3.30545	0.00139567	0.0342344	-1.26745
FBXL7	-0.755464	3.40598	-3.7668	0.000305903	0.0118677	0.111409
LRP11	-0.756745	4.37946	-3.13864	0.00234166	0.0478617	-1.73255
EFNA5	-0.759617	2.83114	-3.35926	0.0011768	0.030688	-1.11351
KIAA0930	-0.761224	5.12435	-4.21593	6.23721e-05	0.00378133	1.57263
HOMER3	-0.762769	5.19899	-4.2337	5.84449e-05	0.00369923	1.63266
BIN1	-0.763714	4.39574	-3.60919	0.00052095	0.0174059	-0.374355
ST5	-0.765025	5.02643	-4.10025	9.48792e-05	0.00513251	1.18587
PCOLCE	-0.769902	9.13894	-3.67301	0.000420624	0.0148164	-0.179418
NR2F1	-0.771498	2.55615	-3.47983	0.000797923	0.023392	-0.761805
PDE3A	-0.772216	1.42669	-3.94608	0.000164204	0.00755588	0.681465
TPM4	-0.774709	8.34765	-4.31359	4.35497e-05	0.00300122	1.90444
NLGN2	-0.775082	3.59343	-4.18597	6.95728e-05	0.00406609	1.47182
MVP	-0.77613	5.15673	-3.76096	0.00031207	0.0120685	0.093162
NREP	-0.776718	6.44493	-3.74273	0.000332107	0.0126089	0.0362868
SLC16A2	-0.778603	2.63097	-3.62966	0.000486526	0.0165601	-0.312094
CARM1	-0.781141	4.85147	-4.91464	4.34234e-06	0.000602492	4.04477
LAMB1	-0.781162	6.64112	-4.08455	0.000100384	0.00525814	1.13393
KIAA1549L	-0.781314	1.13077	-4.21856	6.17744e-05	0.00378051	1.58152
GYPC	-0.781565	4.96281	-3.59596	0.000544408	0.0179585	-0.414448
CAV2	-0.788073	3.62898	-4.19125	6.82491e-05	0.0040407	1.48954
STEAP1	-0.788652	3.64913	-3.41167	0.000994982	0.0272772	-0.961763
ROR1	-0.790561	2.63959	-3.74667	0.000327677	0.0124861	0.0485579
GAS6	-0.794614	3.9936	-3.29261	0.0014533	0.0351266	-1.30392
C1QTNF6	-0.797357	4.64803	-3.47428	0.000812468	0.0237232	-0.778187
TNFRSF12A	-0.799986	6.09972	-3.38678	0.00107774	0.0289779	-1.03404
NFKB1	-0.800827	3.62639	-5.47606	4.43372e-07	0.000116066	6.17551
MICAL2	-0.801919	4.14254	-3.52194	0.00069527	0.0215571	-0.636825
ZNF703	-0.803854	4.16741	-4.00647	0.000132649	0.00634483	0.877517
RFX8	-0.805483	2.39235	-3.65677	0.000444256	0.0154987	-0.229264
SPSB1	-0.805826	2.82228	-3.54087	0.00065329	0.0207229	-0.580251
TAGLN2	-0.807309	8.79841	-4.7875	7.16249e-06	0.000834522	3.57886
ADAMTS14	-0.809781	1.71994	-3.87928	0.000207465	0.00899972	0.46692
ACTN1	-0.816004	7.08553	-4.64582	1.24132e-05	0.00116903	3.06766
AHR	-0.823083	3.70155	-3.42035	0.000967549	0.0268172	-0.936458
PTGER2	-0.82388	1.48536	-3.4546	0.000866126	0.02487	-0.836162
FOXP1	-0.823894	3.9523	-3.57855	0.000576798	0.018822	-0.467034
BNC2	-0.829646	1.93718	-3.55664	0.000620182	0.0198808	-0.532982
CACNA1C	-0.83077	1.87063	-4.01061	0.000130714	0.00626874	0.891031
C1QTNF2	-0.831444	1.92821	-3.27033	0.00155857	0.0366002	-1.36691
LGALS3	-0.833592	7.05398	-4.56476	1.69383e-05	0.0014591	2.77911
LAYN	-0.834318	3.32846	-3.22188	0.00181265	0.0403265	-1.50278
SNTB1	-0.835164	3.13184	-3.85255	0.000227658	0.00946889	0.381797
EHD2	-0.837452	5.50211	-4.28373	4.86279e-05	0.00324103	1.80251
LMNA	-0.838639	8.45062	-4.70858	9.73988e-06	0.000994562	3.29302
MAN1A1	-0.838664	2.91876	-3.16892	0.00213447	0.0453756	-1.64951
CYP7B1	-0.843729	1.98441	-3.19016	0.00199944	0.0431119	-1.59087
HRH1	-0.852044	2.4285	-3.71813	0.0003611	0.0133401	-0.0401676
KANK2	-0.85328	5.96062	-4.03857	0.000118333	0.00583009	0.982538
COL5A3	-0.853461	4.49235	-3.2124	0.00186672	0.0412768	-1.52919
AXL	-0.858127	4.00121	-3.57937	0.000575234	0.0188048	-0.464564
ATP6AP1L	-0.859797	2.74787	-4.17406	7.26533e-05	0.00419265	1.43186
LFNG	-0.866325	4.75429	-3.44295	0.000899452	0.0254252	-0.87037
ARG2	-0.867445	2.51353	-3.26357	0.00159188	0.0369528	-1.38596
PTGFRN	-0.867649	4.70744	-4.27423	5.03612e-05	0.00329857	1.77015
ITPR1	-0.868786	2.81085	-3.6486	0.000456609	0.0158384	-0.254265
TMEM108	-0.87268	2.91024	-3.3212	0.00132797	0.0332926	-1.2226
TWIST1	-0.888808	6.01325	-4.23112	5.89998e-05	0.00371066	1.62394
FHAD1	-0.892886	2.91441	-3.3929	0.00105681	0.0287124	-1.0163
METRNL	-0.895943	6.35188	-3.9482	0.000162983	0.00751875	0.688315
LIMA1	-0.902551	5.07276	-4.41944	2.93539e-05	0.00219987	2.26943
S100A6	-0.904103	9.19815	-4.11002	9.16e-05	0.00502997	1.21826
TUBA1A	-0.905275	7.65299	-4.61735	1.38493e-05	0.00127779	2.96599
PDGFRB	-0.915395	5.65522	-4.01283	0.000129689	0.00623604	0.898269
ZNF521	-0.915496	3.39346	-3.23174	0.00175802	0.0395803	-1.47527
SYNC	-0.916249	1.59742	-4.21452	6.26945e-05	0.00378133	1.56787
PLXDC2	-0.918495	3.5802	-3.87296	0.000212075	0.00906983	0.446772
MATN3	-0.919722	2.28556	-3.32007	0.00133269	0.0333329	-1.22581
PGM1	-0.921823	5.03682	-4.17969	7.11818e-05	0.00413355	1.45073
TRPA1	-0.921908	2.20276	-4.0619	0.000108872	0.00552754	1.05921
TNKS1BP1	-0.924993	4.98265	-5.61995	2.42885e-07	7.12045e-05	6.73883
HSPA12B	-0.932679	2.5202	-3.72042	0.000358298	0.0132907	-0.0330551
MYH9	-0.933174	7.08391	-5.04002	2.6345e-06	0.000402393	4.51059
ITGA5	-0.943548	5.95875	-4.27899	4.94847e-05	0.00327067	1.78637
AGTR1	-0.943584	1.73703	-3.44037	0.000906992	0.0255589	-0.877932
SH3KBP1	-0.944371	5.0518	-4.68994	1.04691e-05	0.0010513	3.22592
CYP27A1	-0.944438	3.42678	-4.10331	9.38388e-05	0.00509138	1.19602
ADAMTS4	-0.948517	3.28648	-3.93029	0.000173577	0.00785309	0.630508
TNFRSF19	-0.950135	3.82636	-3.77712	0.000295279	0.0115668	0.143729
ADORA2B	-0.95133	3.20411	-3.33663	0.00126459	0.0321023	-1.17848
EDNRA	-0.95151	4.15153	-3.4474	0.000886572	0.025218	-0.857303
FZD1	-0.952103	3.86037	-4.24302	5.64818e-05	0.00360215	1.66421
COL5A1	-0.953965	8.36157	-3.78073	0.000291644	0.0114491	0.15506
GLIPR2	-0.955704	3.83326	-4.90091	4.5849e-06	0.000621409	3.99414
DSE	-0.959447	3.44051	-4.71033	9.67407e-06	0.000993423	3.29932
SEMA3A	-0.964079	3.13931	-3.4767	0.000806098	0.0235936	-0.77105
PLEKHF1	-0.970441	3.52117	-3.82752	0.000248264	0.0101233	0.302433
FBN1	-0.975703	5.50124	-3.2259	0.00179016	0.040022	-1.49155
NPAS2	-0.976096	2.78446	-4.47598	2.37277e-05	0.00192533	2.46655
NTN4	-0.976187	2.14233	-4.07222	0.000104921	0.0054024	1.09323
RAB3IL1	-0.97945	3.65183	-5.04918	2.53949e-06	0.000397078	4.54485
PHLDA3	-0.982337	3.95003	-4.64989	1.22204e-05	0.00116694	3.0822
EPHB2	-0.984608	3.6934	-3.32176	0.00132561	0.0332793	-1.221
ZIC4	-0.985736	1.81339	-3.64122	0.000468052	0.0160515	-0.276824
PODNL1	-0.988682	4.03634	-3.55839	0.000616614	0.0198014	-0.527738
SSC5D	-0.994623	2.50098	-3.61923	0.000503776	0.0170198	-0.34383
NFIX	-1.00637	5.59651	-3.35974	0.00117501	0.030688	-1.11213
MYH10	-1.00716	4.69355	-3.59743	0.000541749	0.0179113	-0.409993
MEGF6	-1.00751	2.08162	-3.65285	0.000450144	0.015674	-0.241266
FBLN7	-1.00904	3.44914	-3.40392	0.0010201	0.0278398	-0.98432
MMP28	-1.01942	1.84045	-4.79054	7.07803e-06	0.000830002	3.5899
TSPAN7	-1.02083	4.85741	-3.32857	0.00129732	0.0327502	-1.20154
AHNAK2	-1.02333	2.63186	-3.51733	0.000705858	0.0217084	-0.65055
FOSL1	-1.02518	3.18232	-3.44342	0.000898069	0.0254252	-0.868977
BCL3	-1.02698	4.71354	-4.64429	1.24869e-05	0.0011699	3.06217
TGFB3	-1.02913	5.8662	-3.68741	0.000400686	0.0142244	-0.13512
SNAI2	-1.03043	5.97151	-4.27512	5.01955e-05	0.00329857	1.77319
DSEL	-1.03462	2.20893	-4.18716	6.92733e-05	0.00406165	1.4758
FHL1	-1.03653	5.37142	-3.90154	0.000191958	0.00844803	0.538154
FGGY	-1.03789	3.35589	-4.57823	1.60888e-05	0.00140591	2.82686
LURAP1L	-1.03946	1.40394	-5.31203	8.73436e-07	0.000188995	5.54144
FBLN5	-1.04031	3.35111	-3.6225	0.000498303	0.0168977	-0.333881
COL27A1	-1.04213	4.20845	-3.40287	0.00102353	0.0278916	-0.98736
SULF2	-1.04251	4.19306	-3.67112	0.000423321	0.0148825	-0.185248
CMIP	-1.04873	4.85322	-4.18775	6.91232e-05	0.00406165	1.4778
SUGCT	-1.04922	3.40166	-3.8333	0.000243353	0.00998461	0.320729
TMEM158	-1.04966	3.62537	-3.42449	0.000954737	0.0265747	-0.924391
TTYH3	-1.04985	5.60568	-5.16461	1.59404e-06	0.000289733	4.97944
XG	-1.05342	1.26013	-3.70954	0.000371772	0.0136512	-0.0667625
SEMA3C	-1.05631	2.35217	-3.29892	0.00142471	0.0347125	-1.28601
ST6GAL2	-1.05639	1.58089	-3.85876	0.000222808	0.00937445	0.401525
IGFBP4	-1.05724	6.98694	-4.22128	6.11642e-05	0.00377824	1.59068
FGFR2	-1.0591	4.32631	-3.16368	0.00216901	0.0458418	-1.6639
PLAU	-1.07004	4.61587	-4.16883	7.40484e-05	0.00422001	1.41432
GNG12	-1.07115	4.41344	-4.01749	0.00012756	0.00614994	0.913488
ZIC1	-1.07456	3.58868	-3.12909	0.0024108	0.0486874	-1.75861
F13A1	-1.07646	3.03302	-3.37116	0.00113295	0.0300621	-1.0792
MGP	-1.07684	7.43699	-3.732	0.00034447	0.0129095	0.00289336
JUN	-1.07724	5.72392	-4.32848	4.12115e-05	0.002881	1.95547
BHLHE41	-1.08105	3.23124	-3.87636	0.000209584	0.00902701	0.457603
GBP1	-1.09095	3.88593	-3.45055	0.000877577	0.0250406	-0.848064
ARSI	-1.09357	1.49311	-4.82157	6.26754e-06	0.000757609	3.70306
TMEM200B	-1.0955	3.39209	-4.07741	0.00010299	0.00536373	1.11034
CD248	-1.10845	5.6125	-3.2325	0.00175383	0.0395803	-1.47312
SSPN	-1.11073	4.29627	-4.1344	8.38851e-05	0.00466268	1.29933
ARHGAP28	-1.11138	3.36527	-4.30997	4.41356e-05	0.0030272	1.89209
PMP22	-1.13731	6.73653	-4.08106	0.000101651	0.0053092	1.12239
ZNF469	-1.13891	1.61581	-5.47561	4.4421e-07	0.000116066	6.17374
TENM2	-1.14241	1.88389	-4.22349	6.06702e-05	0.00376362	1.59817
PTK7	-1.14544	6.63971	-4.64764	1.23268e-05	0.00116694	3.07415
FAS	-1.14591	3.06969	-5.04859	2.54547e-06	0.000397078	4.54265
NFATC4	-1.14775	5.29789	-4.43754	2.74253e-05	0.00212712	2.33237
MMP14	-1.15239	9.30212	-5.06365	2.39613e-06	0.000388857	4.59905
PLCD3	-1.15584	3.9393	-5.27932	9.98805e-07	0.00020867	5.41609
GEM	-1.15725	2.76501	-3.85502	0.000225715	0.00946517	0.38965
ARL4C	-1.15795	4.83768	-5.13467	1.79957e-06	0.000314509	4.86622
MAF	-1.16147	4.50504	-4.89617	4.67164e-06	0.000621409	3.97668
PHLDB2	-1.16812	2.9127	-4.31662	4.30638e-05	0.00299896	1.91482
GADD45A	-1.17424	4.43758	-5.04544	2.57786e-06	0.000397078	4.53086
LRIG1	-1.18152	2.11882	-4.10843	9.21261e-05	0.00504362	1.21299
LSP1	-1.18238	6.3007	-4.30858	4.43637e-05	0.00303141	1.88733
THY1	-1.18797	7.37828	-4.47844	2.3508e-05	0.00191606	2.47517
IGFBP3	-1.19712	6.58239	-4.63121	1.31315e-05	0.00122399	3.01542
CNTN1	-1.20054	2.05735	-4.13109	8.48941e-05	0.00470438	1.28831
LGALS1	-1.20122	10.9593	-6.0902	3.26087e-08	1.64637e-05	8.62097
LOXL2	-1.2059	5.7707	-3.91856	0.000180861	0.00807699	0.592783
NTNG1	-1.20755	2.02334	-3.66664	0.000429748	0.0150794	-0.198991
SRPX	-1.21418	6.03621	-3.69241	0.000393968	0.0141015	-0.11969
AMPH	-1.21807	2.34764	-4.08977	9.85205e-05	0.00525814	1.15118
HS3ST3A1	-1.23638	3.32479	-4.01828	0.000127199	0.00614885	0.916092
CDK6	-1.24009	2.76603	-4.44107	2.70636e-05	0.00211119	2.34467
OLFML2B	-1.24148	7.96491	-4.45931	2.52679e-05	0.00202321	2.40827
PI15	-1.24937	2.15869	-3.62113	0.000500601	0.016944	-0.338071
BASP1	-1.257	6.73717	-3.87723	0.00020895	0.00902109	0.46038
TSPAN18	-1.26156	4.51261	-4.40748	3.06998e-05	0.00227435	2.22792
MMP2	-1.26225	8.14093	-4.95807	3.65457e-06	0.000527186	4.20544
SDC1	-1.26235	4.90253	-5.41128	5.80129e-07	0.000140592	5.92402
CRISPLD1	-1.26455	4.37274	-3.73774	0.000337808	0.012686	0.0207339
C1QTNF7	-1.27792	1.2805	-4.74345	8.50587e-06	0.000925764	3.41897
CALD1	-1.27914	6.59147	-5.16564	1.58742e-06	0.000289733	4.98333
WNT7B	-1.27991	1.65136	-4.76685	7.76425e-06	0.000865785	3.50381
SOD3	-1.28058	4.16656	-3.69122	0.000395552	0.0141249	-0.123353
MMP11	-1.28538	5.15199	-4.29048	4.74322e-05	0.00319306	1.82551
AIM2	-1.29212	2.1791	-3.82325	0.000251954	0.010245	0.288925
EPHB3	-1.29406	4.40829	-5.24163	1.16524e-06	0.000235328	5.27208
PDZRN3	-1.29525	2.95686	-3.97847	0.000146483	0.00691551	0.786352
CAV1	-1.30338	4.95284	-4.89185	4.7522e-06	0.000621409	3.96076
DNM1	-1.30521	5.07717	-4.61136	1.41714e-05	0.00129437	2.94465
OLFML3	-1.30763	6.50756	-4.35783	3.6953e-05	0.00266985	2.05635
FLRT3	-1.31736	1.87428	-5.04712	2.56049e-06	0.000397078	4.53716
PRRX1	-1.32307	6.42962	-4.35877	3.68243e-05	0.00266985	2.05958
EGFR	-1.3233	2.58645	-5.29514	9.36098e-07	0.000197843	5.47668
CD82	-1.3409	4.99788	-5.56583	3.04819e-07	8.65687e-05	6.52618
LUM	-1.34216	10.5698	-4.07323	0.000104542	0.00539817	1.09657
SPON2	-1.35621	4.26294	-3.68188	0.00040823	0.0144639	-0.152137
CA12	-1.3733	2.98632	-3.37017	0.00113657	0.0300703	-1.08208
FAM180A	-1.38004	1.95456	-3.92235	0.000178476	0.00802967	0.604964
EDIL3	-1.38747	5.51886	-4.87391	5.10103e-06	0.000643864	3.89479
PRSS23	-1.39529	5.14599	-6.58262	3.76059e-09	3.5975e-06	10.6482
GAS1	-1.41765	4.20977	-4.60357	1.46013e-05	0.00132697	2.91691
TNNT3	-1.4221	2.72336	-3.12751	0.00242239	0.0487589	-1.7629
SFRP4	-1.43141	5.19983	-3.29782	0.00142965	0.0347398	-1.28913
EPHA3	-1.43608	3.41193	-4.69014	1.04612e-05	0.0010513	3.22661
HMCN1	-1.45211	3.82235	-5.32536	8.26892e-07	0.000183288	5.59262
SFRP2	-1.45396	2.54506	-3.15882	0.0022016	0.0461549	-1.67728
SIX2	-1.45486	4.03093	-5.22348	1.25475e-06	0.000247894	5.20295
HGF	-1.45966	2.24624	-4.67276	1.11882e-05	0.0011052	3.16418
CRISPLD2	-1.4712	3.34672	-4.8832	4.9173e-06	0.000638407	3.92895
MME	-1.48112	3.92539	-3.6958	0.00038948	0.0140182	-0.109235
GJB2	-1.50309	2.43929	-4.21394	6.2828e-05	0.00378133	1.56591
CXCL14	-1.5053	4.86784	-3.16754	0.00214349	0.045408	-1.65329
HAS2	-1.51301	3.21667	-4.27348	5.04999e-05	0.00329857	1.7676
PODN	-1.51594	2.58086	-6.47645	6.01695e-09	4.9711e-06	10.207
ACTG2	-1.5168	2.76207	-3.92138	0.000179084	0.00803709	0.601847
THBS2	-1.5299	5.56671	-3.75558	0.000317867	0.0122147	0.0763378
TAGLN	-1.53196	5.90939	-4.77476	7.5281e-06	0.000854058	3.53254
TDO2	-1.53444	2.69609	-4.373	3.49233e-05	0.00255954	2.10862
MXRA5	-1.55823	5.15064	-5.10104	2.06128e-06	0.000350148	4.7395
C1S	-1.56667	4.88976	-4.42861	2.83616e-05	0.00214792	2.30128
VCAN	-1.56689	6.14293	-6.39891	8.46924e-09	6.12465e-06	9.88606
COL12A1	-1.57272	7.30017	-5.02954	2.74749e-06	0.000412714	4.47142
C1R	-1.57356	6.38657	-4.9158	4.32236e-06	0.000602492	4.04907
CH25H	-1.57801	1.83688	-5.23552	1.19464e-06	0.000238613	5.2488
SLC7A8	-1.60599	4.92868	-5.50388	3.94864e-07	0.000108743	6.28393
APCDD1L	-1.62208	1.93351	-4.43023	2.81897e-05	0.00214383	2.30691
MRGPRF	-1.62692	1.76358	-4.71741	9.41169e-06	0.000975733	3.32488
GFPT2	-1.63508	2.50937	-5.8127	1.07427e-07	3.98487e-05	7.50306
WNT5B	-1.64556	3.30514	-5.66749	1.98822e-07	6.27457e-05	6.9263
IGSF10	-1.64951	2.92471	-5.15678	1.64549e-06	0.00029404	4.94978
PMEPA1	-1.6515	5.78659	-7.94552	7.78e-12	2.82819e-08	16.4489
ITGA11	-1.65481	4.15457	-5.35978	7.17646e-07	0.000169402	5.72509
P4HA3	-1.68894	3.0199	-6.07218	3.52553e-08	1.73189e-05	8.54777
NNMT	-1.70171	7.37085	-5.48056	4.3515e-07	0.000116066	6.19303
ANGPTL2	-1.71018	5.83344	-5.19408	1.4143e-06	0.000270593	5.09115
ACAN	-1.71114	5.53045	-3.44105	0.000904991	0.0255421	-0.875932
HTRA1	-1.74494	7.29286	-6.52434	4.86895e-09	4.21419e-06	10.4057
VCAM1	-1.78669	3.43284	-5.45662	4.80693e-07	0.000121348	6.0999
FBLN1	-1.80209	5.84025	-4.93104	4.06897e-06	0.000573314	4.10535
DDIT4L	-1.80576	2.28582	-4.46576	2.46603e-05	0.0019833	2.43082
COL16A1	-1.80787	6.86096	-5.68339	1.85916e-07	6.25781e-05	6.98916
DCN	-1.81289	9.01412	-5.8456	9.33634e-08	3.61058e-05	7.63457
NID2	-1.81952	5.34185	-7.06567	4.32239e-10	5.44693e-07	12.6795
FLNC	-1.83108	2.50221	-4.49019	2.24861e-05	0.00185776	2.51636
SMOC2	-1.87038	3.47476	-5.4741	4.46999e-07	0.000116066	6.16789
COL6A1	-1.88958	9.16599	-7.46448	7.0653e-11	1.42688e-07	14.3796
ECM2	-1.90137	3.3226	-6.16371	2.37011e-08	1.34622e-05	8.92029
COL6A3	-1.93954	7.46031	-7.56077	4.5504e-11	1.03385e-07	14.7924
ACTA2	-1.95427	6.19536	-6.72339	2.01007e-09	2.14912e-06	11.2364
COL6A2	-1.97973	9.13826	-7.58599	4.05441e-11	1.03385e-07	14.9007
PTGFR	-1.98643	2.90258	-6.22322	1.82895e-08	1.14631e-05	9.1635
MSC	-1.99277	3.09453	-6.55779	4.19838e-09	3.81549e-06	10.5448
AEBP1	-2.03832	7.27178	-5.80456	1.11218e-07	4.04298e-05	7.47056
COL14A1	-2.05377	3.58673	-4.89932	4.6138e-06	0.000621409	3.98828
C1QTNF3	-2.18992	3.54098	-4.19632	6.69991e-05	0.0039927	1.50659
OGN	-2.23583	3.75428	-4.17316	7.28916e-05	0.00419265	1.42884
PTN	-2.32475	6.5322	-4.93216	4.05098e-06	0.000573314	4.10948
COL8A2	-2.34888	3.66354	-5.58131	2.85674e-07	8.24192e-05	6.58691
TGFBI	-2.3699	9.08353	-8.37191	1.08647e-12	7.74842e-09	18.2931
LOXL1	-2.37438	5.57458	-7.16594	2.74649e-10	4.5382e-07	13.1052
ASPN	-2.38812	4.03887	-4.39436	3.22451e-05	0.00237282	2.18246
FAP	-2.4079	4.53415	-8.33666	1.2789e-12	7.74842e-09	18.1404
POSTN	-2.68817	7.07892	-8.75846	1.81311e-13	3.2955e-09	19.9678
ISLR	-2.70005	3.75678	-4.66802	1.13948e-05	0.0011135	3.14719
MFAP4	-2.75432	3.04837	-4.77129	7.63082e-06	0.000856159	3.51994
COL3A1	-2.84013	9.75414	-8.10012	3.81457e-12	1.73334e-08	17.1169
EGFL6	-2.88439	2.89993	-5.21297	1.30966e-06	0.000253838	5.16294
