# Supplementary material for: Identification of a 3-gene signature based on differentially expressed invasion genes related to cancer molecular subtypes to predict the prognosis of osteosarcoma patients
Source: Bioengineered. 2021 Sep 7;12(1):5916–31. doi: 10.1080/21655979.2021.1971919 (PMC8806416; doi:10.1080/21655979.2021.1971919)
Supplement: Supplemental Material [file KBIE_A_1971919_SM2721.zip › supplementary/Table S4.xlsx]

## Sheet: Sheet1
Table S4. GO analysis on 700 DEGs.
geneSet	description	link	size	overlap	expect	enrichmentRatio	pValue	FDR	overlapId	userId	DB
hsa04510	Focal adhesion	http://www.kegg.jp/kegg-bin/show_pathway?hsa04510+1291+1292+1293+1956+22801+2318+3082+3381+3480+3678+3725+3912+5159+5296+55742+5649+7058+7143+7414+7791+80310+857+858+87	190	24	8.43835	2.84416	2.70865e-06	0.000479012	1291;1292;1293;1956;22801;2318;3082;3381;3480;3678;3725;3912;5159;5296;55742;5649;7058;7143;7414;7791;80310;857;858;87	IBSP;PDGFD;IGF1R;TNR;RELN;PIK3R2;PARVA;ZYX;VCL;LAMB1;CAV2;ACTN1;PDGFRB;ITGA5;JUN;CAV1;EGFR;HGF;THBS2;ITGA11;FLNC;COL6A1;COL6A3;COL6A2	pathway_KEGG
hsa05217	Basal cell carcinoma	http://www.kegg.jp/kegg-bin/show_pathway?hsa05217+1647+4616+650+652+6934+7471+7477+7855+81029+8313+8321+8643	55	12	2.44268	4.91264	3.59824e-06	0.000479012	1647;4616;650;652;6934;7471;7477;7855;81029;8313;8321;8643	BMP2;BMP4;GADD45B;TCF7L2;WNT1;PTCH2;FZD5;AXIN2;FZD1;GADD45A;WNT7B;WNT5B	pathway_KEGG
hsa05205	Proteoglycans in cancer	http://www.kegg.jp/kegg-bin/show_pathway?hsa05205+1634+1956+2066+22800+2318+3082+3480+355+3678+3708+4060+4313+5296+5328+6382+7291+7471+7477+7855+81029+8321+857+858	183	23	8.12746	2.82991	4.82226e-06	0.000479012	1634;1956;2066;22800;2318;3082;3480;355;3678;3708;4060;4313;5296;5328;6382;7291;7471;7477;7855;81029;8321;857;858	IGF1R;ERBB4;WNT1;RRAS2;FZD5;PIK3R2;CAV2;ITPR1;TWIST1;ITGA5;FZD1;PLAU;FAS;MMP2;SDC1;WNT7B;CAV1;EGFR;LUM;HGF;WNT5B;DCN;FLNC	pathway_KEGG
hsa04360	Axon guidance	http://www.kegg.jp/kegg-bin/show_pathway?hsa04360+10154+10371+10512+1942+1946+1947+2042+2048+2049+22854+22885+25+27289+2770+285220+3983+4776+5296+59277+6092+81029	165	21	7.32804	2.86571	1.04344e-05	0.000777363	10154;10371;10512;1942;1946;1947;2042;2048;2049;22854;22885;25;27289;2770;285220;3983;4776;5296;59277;6092;81029	ROBO2;GNAI1;ABLIM1;EPHA6;EFNA1;RND1;ABL1;PIK3R2;PLXNC1;ABLIM3;EFNB1;EFNA5;SEMA3A;NTN4;EPHB2;SEMA3C;NFATC4;NTNG1;EPHB3;EPHA3;WNT5B	pathway_KEGG
hsa04974	Protein digestion and absorption	http://www.kegg.jp/kegg-bin/show_pathway?hsa04974+1281+1289+1291+1292+1293+1302+23428+4311+483+50509+6547+7373	65	12	2.8868	4.15685	2.22207e-05	0.00132435	1281;1289;1291;1292;1293;1302;23428;4311;483;50509;6547;7373	COL11A2;SLC8A3;ATP1B3;COL5A3;COL5A1;MME;SLC7A8;COL6A1;COL6A3;COL6A2;COL14A1;COL3A1	pathway_KEGG
hsa04010	MAPK signaling pathway	http://www.kegg.jp/kegg-bin/show_pathway?hsa04010+10235+1647+1942+1946+1956+2066+2263+22800+2318+27330+284+3082+3480+355+3725+4208+4616+4790+5159+55970+627+7043+7132+775+777+785+80310+8491	277	28	12.3022	2.27601	3.06046e-05	0.00152003	10235;1647;1942;1946;1956;2066;2263;22800;2318;27330;284;3082;3480;355;3725;4208;4616;4790;5159;55970;627;7043;7132;775;777;785;80310;8491	ANGPT1;RASGRP2;RPS6KA6;PDGFD;IGF1R;MEF2C;ERBB4;CACNB4;GADD45B;BDNF;MAP4K3;CACNA1E;RRAS2;EFNA1;TNFRSF1A;EFNA5;NFKB1;CACNA1C;PDGFRB;TGFB3;FGFR2;GNG12;JUN;FAS;GADD45A;EGFR;HGF;FLNC	pathway_KEGG
hsa04020	Calcium signaling pathway	http://www.kegg.jp/kegg-bin/show_pathway?hsa04020+113026+1131+136+146+148+185+1909+1956+2066+3269+3708+5159+5332+5737+624+6547+6915+775+777	166	19	7.37245	2.57716	0.000121735	0.00518242	113026;1131;136;146;148;185;1909;1956;2066;3269;3708;5159;5332;5737;624;6547;6915;775;777	SLC8A3;ADRA1D;CHRM3;ERBB4;ADRA1A;PLCB4;TBXA2R;CACNA1E;BDKRB2;CACNA1C;HRH1;ITPR1;PDGFRB;AGTR1;ADORA2B;EDNRA;PLCD3;EGFR;PTGFR	pathway_KEGG
hsa05200	Pathways in cancer	http://www.kegg.jp/kegg-bin/show_pathway?hsa05200+1021+10235+1647+185+1909+1956+2263+23462+23566+25+2770+2786+3082+3480+355+3714+3725+3912+4313+4616+4790+5159+5296+5332+55970+5732+5914+624+650+652+6934+7043+7471+7477+7855+81029+8313+8321+8643	487	39	21.6288	1.80315	0.000171733	0.00639707	1021;10235;1647;185;1909;1956;2263;23462;23566;25;2770;2786;3082;3480;355;3714;3725;3912;4313;4616;4790;5159;5296;5332;55970;5732;5914;624;650;652;6934;7043;7471;7477;7855;81029;8313;8321;8643	GNG4;RASGRP2;HEY1;GNAI1;IGF1R;BMP2;JAG2;LPAR3;BMP4;GADD45B;PLCB4;TCF7L2;WNT1;PTCH2;FZD5;ABL1;RARA;PIK3R2;BDKRB2;AXIN2;LAMB1;NFKB1;PTGER2;PDGFRB;AGTR1;EDNRA;FZD1;TGFB3;FGFR2;GNG12;JUN;FAS;GADD45A;CDK6;MMP2;WNT7B;EGFR;HGF;WNT5B	pathway_KEGG
hsa04512	ECM-receptor interaction	http://www.kegg.jp/kegg-bin/show_pathway?hsa04512+1291+1292+1293+22801+3381+3678+3912+5649+6382+7058+7143+948	81	12	3.5974	3.33574	0.000207174	0.00685977	1291;1292;1293;22801;3381;3678;3912;5649;6382;7058;7143;948	IBSP;CD36;TNR;RELN;LAMB1;ITGA5;SDC1;THBS2;ITGA11;COL6A1;COL6A3;COL6A2	pathway_KEGG
hsa04151	PI3K-Akt signaling pathway	http://www.kegg.jp/kegg-bin/show_pathway?hsa04151+1021+1291+1292+1293+1942+1946+1956+2066+2263+22801+23566+23678+2786+284+3082+3381+3480+3678+3912+4790+5159+5296+55970+5649+627+7058+7143+80310+9863	333	29	14.7893	1.96088	0.000320632	0.00904459	1021;1291;1292;1293;1942;1946;1956;2066;2263;22801;23566;23678;2786;284;3082;3381;3480;3678;3912;4790;5159;5296;55970;5649;627;7058;7143;80310;9863	IBSP;GNG4;ANGPT1;PDGFD;IGF1R;TNR;LPAR3;ERBB4;BDNF;RELN;MAGI2;EFNA1;SGK3;PIK3R2;EFNA5;LAMB1;NFKB1;PDGFRB;ITGA5;FGFR2;GNG12;CDK6;EGFR;HGF;THBS2;ITGA11;COL6A1;COL6A3;COL6A2	pathway_KEGG
hsa05224	Breast cancer	http://www.kegg.jp/kegg-bin/show_pathway?hsa05224+1021+1647+1956+23462+3480+3714+3725+4616+5296+6934+7471+7477+7855+81029+8313+8321	137	16	6.08449	2.62964	0.000333861	0.00904459	1021;1647;1956;23462;3480;3714;3725;4616;5296;6934;7471;7477;7855;81029;8313;8321	HEY1;IGF1R;JAG2;GADD45B;TCF7L2;WNT1;FZD5;PIK3R2;AXIN2;FZD1;JUN;GADD45A;CDK6;WNT7B;EGFR;WNT5B	pathway_KEGG
hsa05165	Human papillomavirus infection	http://www.kegg.jp/kegg-bin/show_pathway?hsa05165+1021+1291+1292+1293+1956+22801+23462+3381+355+3678+3912+3955+4790+5159+5296+5649+6934+7058+7132+7143+7471+7477+7855+81029+8313+8321	302	26	13.4125	1.93849	0.000788664	0.018417	1021;1291;1292;1293;1956;22801;23462;3381;355;3678;3912;3955;4790;5159;5296;5649;6934;7058;7132;7143;7471;7477;7855;81029;8313;8321	IBSP;HEY1;TNR;TCF7L2;WNT1;RELN;FZD5;PIK3R2;AXIN2;TNFRSF1A;LAMB1;NFKB1;LFNG;PDGFRB;ITGA5;FZD1;FAS;CDK6;WNT7B;EGFR;THBS2;WNT5B;ITGA11;COL6A1;COL6A3;COL6A2	pathway_KEGG
hsa04934	Cushing syndrome	http://www.kegg.jp/kegg-bin/show_pathway?hsa04934+1021+185+1956+196+2770+3708+5332+6934+7471+7477+775+7855+81029+8313+8321	134	15	5.95125	2.52048	0.000803427	0.018417	1021;185;1956;196;2770;3708;5332;6934;7471;7477;775;7855;81029;8313;8321	GNAI1;PLCB4;TCF7L2;WNT1;FZD5;AXIN2;AHR;CACNA1C;ITPR1;AGTR1;FZD1;CDK6;WNT7B;EGFR;WNT5B	pathway_KEGG
hsa04310	Wnt signaling pathway	http://www.kegg.jp/kegg-bin/show_pathway?hsa04310+22943+25805+3725+4776+5332+6423+6934+7471+7477+7855+8061+81029+8313+8321	125	14	5.55154	2.52182	0.00118893	0.0228012	22943;25805;3725;4776;5332;6423;6934;7471;7477;7855;8061;81029;8313;8321	DKK1;BAMBI;PLCB4;TCF7L2;WNT1;FZD5;AXIN2;FZD1;FOSL1;JUN;NFATC4;WNT7B;SFRP2;WNT5B	pathway_KEGG
hsa04270	Vascular smooth muscle contraction	http://www.kegg.jp/kegg-bin/show_pathway?hsa04270+10267+136+146+148+185+1909+3708+5332+59+72+775+800	98	12	4.35241	2.75709	0.0012172	0.0228012	10267;136;146;148;185;1909;3708;5332;59;72;775;800	RAMP1;ADRA1D;ADRA1A;PLCB4;CACNA1C;ITPR1;AGTR1;ADORA2B;EDNRA;CALD1;ACTG2;ACTA2	pathway_KEGG
hsa04810	Regulation of actin cytoskeleton	http://www.kegg.jp/kegg-bin/show_pathway?hsa04810+1131+1956+200576+2263+22800+22801+26999+3645+3678+4627+4628+5159+5296+55970+624+7114+7414+80310+87	199	19	8.83806	2.14979	0.00122423	0.0228012	1131;1956;200576;2263;22800;22801;26999;3645;3678;4627;4628;5159;5296;55970;624;7114;7414;80310;87	CYFIP2;PDGFD;CHRM3;RRAS2;PIKFYVE;PIK3R2;BDKRB2;INSRR;VCL;TMSB4X;ACTN1;PDGFRB;MYH9;ITGA5;MYH10;FGFR2;GNG12;EGFR;ITGA11	pathway_KEGG
hsa05225	Hepatocellular carcinoma	http://www.kegg.jp/kegg-bin/show_pathway?hsa05225+1021+1647+1956+3082+3480+4616+5296+6934+7043+7471+7477+7855+81029+8313+8321	146	15	6.4842	2.31331	0.00193528	0.0339243	1021;1647;1956;3082;3480;4616;5296;6934;7043;7471;7477;7855;81029;8313;8321	IGF1R;GADD45B;TCF7L2;WNT1;FZD5;PIK3R2;AXIN2;FZD1;TGFB3;GADD45A;CDK6;WNT7B;EGFR;HGF;WNT5B	pathway_KEGG
hsa04022	cGMP-PKG signaling pathway	http://www.kegg.jp/kegg-bin/show_pathway?hsa04022+146+148+185+1909+2770+3708+4205+4208+4776+483+5139+5332+624+6547+775	147	15	6.52862	2.29758	0.00207135	0.0342924	146;148;185;1909;2770;3708;4205;4208;4776;483;5139;5332;624;6547;775	SLC8A3;ADRA1D;GNAI1;MEF2C;ADRA1A;PLCB4;MEF2A;ATP1B3;BDKRB2;PDE3A;CACNA1C;ITPR1;AGTR1;EDNRA;NFATC4	pathway_KEGG
hsa04015	Rap1 signaling pathway	http://www.kegg.jp/kegg-bin/show_pathway?hsa04015+10235+136+1942+1946+1956+2263+23566+2770+284+3082+3480+5159+5296+5332+80310+8631+9855+9863	196	18	8.70482	2.06782	0.00253409	0.0397452	10235;136;1942;1946;1956;2263;23566;2770;284;3082;3480;5159;5296;5332;80310;8631;9855;9863	ANGPT1;RASGRP2;GNAI1;PDGFD;IGF1R;LPAR3;PLCB4;MAGI2;EFNA1;FARP2;SKAP1;PIK3R2;EFNA5;PDGFRB;ADORA2B;FGFR2;EGFR;HGF	pathway_KEGG
hsa04924	Renin secretion	http://www.kegg.jp/kegg-bin/show_pathway?hsa04924+185+1909+2770+3708+5139+5332+5732+775	56	8	2.48709	3.21661	0.00301584	0.0433776	185;1909;2770;3708;5139;5332;5732;775	GNAI1;PLCB4;PDE3A;PTGER2;CACNA1C;ITPR1;AGTR1;EDNRA	pathway_KEGG
hsa05226	Gastric cancer	http://www.kegg.jp/kegg-bin/show_pathway?hsa05226+1647+1956+2263+3082+4616+5296+6934+7043+7471+7477+7855+81029+8313+8321	138	14	6.1289	2.28426	0.00305681	0.0433776	1647;1956;2263;3082;4616;5296;6934;7043;7471;7477;7855;81029;8313;8321	GADD45B;TCF7L2;WNT1;FZD5;PIK3R2;AXIN2;FZD1;TGFB3;FGFR2;GADD45A;WNT7B;EGFR;HGF;WNT5B	pathway_KEGG
hsa05144	Malaria	http://www.kegg.jp/kegg-bin/show_pathway?hsa05144+2995+3082+6382+7043+7058+7412+948	45	7	1.99856	3.50253	0.00334154	0.0452627	2995;3082;6382;7043;7058;7412;948	CD36;GYPC;TGFB3;SDC1;HGF;THBS2;VCAM1	pathway_KEGG
GO:0043062	extracellular structure organization	http://amigo.geneontology.org/amigo/term/GO:0043062	320	54	13.2479	4.07612	0	0	25;165;176;185;302;602;948;1281;1289;1291;1292;1293;1296;1302;1462;1634;1758;2191;2192;2200;2621;3381;3384;3678;3817;3912;4015;4017;4023;4060;4148;4239;4313;4320;4321;4323;5654;6382;6423;7045;7132;7143;7373;7412;9507;9622;10516;22795;22801;25975;50509;84168;84171;90102	COL11A2;DMP1;IBSP;CD36;LOXL4;KLK4;LOX;TNR;LPL;MMP12;ICAM2;KLK2;ABL1;ANXA2;TNFRSF1A;ANTXR1;LAMB1;GAS6;COL5A3;MATN3;ITGA5;AGTR1;ADAMTS4;COL5A1;FBN1;BCL3;FBLN5;MMP14;PHLDB2;LOXL2;MMP2;SDC1;MMP11;LUM;SFRP2;VCAN;ITGA11;ACAN;HTRA1;VCAM1;FBLN1;DCN;NID2;COL6A1;COL6A3;COL6A2;AEBP1;COL14A1;COL8A2;TGFBI;FAP;MFAP4;COL3A1;EGFL6	geneontology_Biological_Process
GO:0030198	extracellular matrix organization	http://amigo.geneontology.org/amigo/term/GO:0030198	279	50	11.5505	4.32881	0	0	25;165;176;302;602;1281;1289;1291;1292;1293;1296;1302;1462;1634;1758;2191;2192;2200;2621;3381;3384;3678;3817;3912;4015;4017;4060;4148;4239;4313;4320;4321;4323;5654;6423;7045;7132;7143;7373;7412;9507;9622;10516;22795;22801;25975;50509;84168;84171;90102	COL11A2;DMP1;IBSP;LOXL4;KLK4;LOX;TNR;MMP12;ICAM2;KLK2;ABL1;ANXA2;TNFRSF1A;ANTXR1;LAMB1;GAS6;COL5A3;MATN3;ITGA5;ADAMTS4;COL5A1;FBN1;BCL3;FBLN5;MMP14;PHLDB2;LOXL2;MMP2;MMP11;LUM;SFRP2;VCAN;ITGA11;ACAN;HTRA1;VCAM1;FBLN1;DCN;NID2;COL6A1;COL6A3;COL6A2;AEBP1;COL14A1;COL8A2;TGFBI;FAP;MFAP4;COL3A1;EGFL6	geneontology_Biological_Process
GO:0001501	skeletal system development	http://amigo.geneontology.org/amigo/term/GO:0001501	373	52	15.4421	3.36742	5.77316e-15	1.0894e-11	165;176;249;302;650;652;656;1281;1291;1292;1293;1302;1690;1745;1746;2200;2263;3212;3213;3214;3216;3218;3487;3714;4017;4060;4094;4148;4208;4256;4313;4323;5251;5396;5914;6423;7043;7045;7291;7373;7471;7477;8313;9507;10265;10498;10736;23314;27086;51668;56955;81029	COL11A2;COCH;SATB2;MEPE;BMP8B;ALPL;DLX2;PHEX;BMP2;JAG2;IRX5;MEF2C;DLX1;BMP4;HOXB8;HOXB2;WNT1;HOXB3;HSPB11;HOXB6;HOXB4;ANXA2;RARA;AXIN2;CARM1;FOXP1;TWIST1;MATN3;ADAMTS4;FBN1;TGFB3;IGFBP4;FGFR2;MGP;MMP14;MAF;LOXL2;MMP2;WNT7B;PRRX1;LUM;SFRP2;SIX2;WNT5B;ACAN;COL6A1;COL6A3;COL6A2;AEBP1;COL14A1;TGFBI;COL3A1	geneontology_Biological_Process
GO:0031589	cell-substrate adhesion	http://amigo.geneontology.org/amigo/term/GO:0031589	272	43	11.2607	3.81858	1.80966e-14	2.56113e-11	25;87;284;558;948;1021;1281;1758;1896;1942;1946;2013;2042;2049;2192;2621;2633;3678;3912;3956;4091;4321;4323;5328;5613;5764;7070;7412;7414;7471;7791;8631;10085;10516;22795;22801;25975;50509;51330;55742;57580;84168;90102	DMP1;ANGPT1;CD36;SMAD6;MMP12;PREX1;WNT1;PRKX;EFNA1;EDA;SKAP1;ABL1;PARVA;ZYX;EMP2;VCL;ANTXR1;EFNA5;LAMB1;GAS6;TNFRSF12A;ACTN1;COL5A3;AXL;ITGA5;FBLN5;PLAU;GBP1;MMP14;PHLDB2;THY1;LGALS1;CDK6;EPHB3;EDIL3;EPHA3;ITGA11;VCAM1;FBLN1;NID2;PTN;COL3A1;EGFL6	geneontology_Biological_Process
GO:0048729	tissue morphogenesis	http://amigo.geneontology.org/amigo/term/GO:0048729	484	56	20.0375	2.79477	1.51201e-12	1.7119e-09	25;59;72;650;652;1281;1289;1291;1292;1293;1690;1909;1956;2263;2348;3082;3212;3214;3678;3714;4092;4148;4208;4321;4323;4435;4776;4919;5613;5914;6092;6299;6423;7041;7043;7168;7291;7373;7414;7471;7477;7855;8321;9172;9788;9863;10371;10512;10736;22943;23462;23767;27086;57619;59277;90102	DKK1;COCH;HEY1;ROBO2;MTSS1;FOLR1;BMP2;JAG2;MYOM2;MEF2C;BMP4;SHROOM3;MMP12;SALL1;HOXB2;WNT1;SMAD7;MAGI2;PRKX;FZD5;HOXB4;ABL1;CITED1;RARA;TGFB1I1;TPM1;VCL;ROR1;FOXP1;TWIST1;MATN3;ITGA5;EDNRA;FZD1;COL5A1;SEMA3A;NTN4;TGFB3;SEMA3C;FGFR2;NFATC4;MMP14;PHLDB2;WNT7B;FLRT3;EGFR;SFRP2;SIX2;HGF;ACTG2;COL6A1;COL6A3;ACTA2;COL6A2;COL14A1;COL3A1	geneontology_Biological_Process
GO:0051216	cartilage development	http://amigo.geneontology.org/amigo/term/GO:0051216	152	29	6.29276	4.60847	3.36731e-12	2.7539e-09	176;302;650;652;656;1291;1292;1293;1302;1690;1746;3213;4017;4060;4094;4148;4208;4256;5396;5914;6423;7045;7373;7477;8313;10498;10736;23314;81029	COL11A2;COCH;SATB2;BMP8B;DLX2;BMP2;MEF2C;BMP4;HOXB3;ANXA2;RARA;AXIN2;CARM1;MATN3;MGP;MAF;LOXL2;WNT7B;PRRX1;LUM;SFRP2;SIX2;WNT5B;ACAN;COL6A1;COL6A3;COL6A2;COL14A1;TGFBI	geneontology_Biological_Process
GO:0061448	connective tissue development	http://amigo.geneontology.org/amigo/term/GO:0061448	195	33	8.07294	4.08773	3.40528e-12	2.7539e-09	59;176;302;650;652;656;1289;1291;1292;1293;1302;1690;1746;3213;4017;4060;4094;4148;4208;4256;5159;5396;5914;6423;7045;7373;7477;8313;10498;10736;23314;80310;81029	COL11A2;COCH;SATB2;BMP8B;DLX2;PDGFD;BMP2;MEF2C;BMP4;HOXB3;ANXA2;RARA;AXIN2;CARM1;PDGFRB;MATN3;COL5A1;MGP;MAF;LOXL2;WNT7B;PRRX1;LUM;SFRP2;SIX2;WNT5B;ACAN;COL6A1;COL6A3;ACTA2;COL6A2;COL14A1;TGFBI	geneontology_Biological_Process
GO:0048705	skeletal system morphogenesis	http://amigo.geneontology.org/amigo/term/GO:0048705	177	31	7.32775	4.2305	6.25455e-12	4.42588e-09	176;249;302;652;1291;1292;1293;1690;1746;2263;3212;3213;3214;3216;3218;4148;4208;4256;4313;4323;5396;5914;6423;7043;7291;7373;8313;10265;10498;10736;23314	COCH;SATB2;ALPL;DLX2;IRX5;MEF2C;BMP4;HOXB8;HOXB2;HOXB3;HOXB6;HOXB4;ANXA2;RARA;AXIN2;CARM1;TWIST1;MATN3;TGFB3;FGFR2;MGP;MMP14;MMP2;PRRX1;SFRP2;SIX2;ACAN;COL6A1;COL6A3;COL6A2;COL14A1	geneontology_Biological_Process
GO:0048514	blood vessel morphogenesis	http://amigo.geneontology.org/amigo/term/GO:0048514	473	51	19.5821	2.60442	2.24556e-10	1.41246e-07	25;185;284;301;302;652;857;1000;1281;1296;1634;1909;1942;2013;2048;2049;2191;2263;2348;3082;3213;3678;3725;4015;4017;4092;4313;4323;4435;4627;4776;5159;5396;5613;5764;6423;6915;7045;7058;7070;7291;7477;7855;10267;11082;23462;23554;28996;51330;55742;113026	ANGPT1;RAMP1;HEY1;FOLR1;ESM1;CDH2;LOX;BMP4;TSPAN12;SMAD7;TBXA2R;HOXB3;PRKX;EFNA1;FZD5;HIPK2;ABL1;CITED1;ANXA2;PARVA;EMP2;ANXA1;TNFRSF12A;TWIST1;PDGFRB;MYH9;ITGA5;AGTR1;EDNRA;EPHB2;FGFR2;JUN;NFATC4;MMP14;PLCD3;THY1;LOXL2;MMP2;WNT7B;EPHB3;CAV1;PRRX1;SFRP2;HGF;THBS2;DCN;PTN;COL8A2;TGFBI;FAP;COL3A1	geneontology_Biological_Process
GO:0030199	collagen fibril organization	http://amigo.geneontology.org/amigo/term/GO:0030199	41	14	1.69739	8.24797	4.43909e-10	2.51297e-07	165;176;302;1281;1289;1302;4015;4017;4060;4320;6423;7373;50509;84171	COL11A2;LOXL4;LOX;ANXA2;COL5A3;COL5A1;LOXL2;MMP11;LUM;SFRP2;ACAN;AEBP1;COL14A1;COL3A1	geneontology_Biological_Process
GO:0007507	heart development	http://amigo.geneontology.org/amigo/term/GO:0007507	431	47	17.8433	2.63405	8.40017e-10	4.32303e-07	148;176;302;650;652;775;1281;1289;1363;1525;1909;1942;1956;2066;2200;2263;2348;3725;4000;4015;4091;4092;4205;4208;4628;4776;5159;5764;5914;6092;6299;6423;7043;7132;7168;7291;7412;8313;8321;9172;10409;10512;22943;23462;23767;51668;55742	DKK1;CPE;HEY1;ROBO2;FOLR1;SMAD6;CXADR;LOX;BMP2;MYOM2;MEF2C;BMP4;ERBB4;SALL1;ADRA1A;SMAD7;MEF2A;EFNA1;HSPB11;ANXA2;RARA;PARVA;TPM1;AXIN2;TNFRSF1A;CACNA1C;LMNA;TWIST1;PDGFRB;EDNRA;FZD1;COL5A1;FBN1;MYH10;TGFB3;SEMA3C;FGFR2;JUN;NFATC4;BASP1;FLRT3;EGFR;SFRP2;ACAN;VCAM1;PTN;COL3A1	geneontology_Biological_Process
GO:0060485	mesenchyme development	http://amigo.geneontology.org/amigo/term/GO:0060485	209	30	8.65254	3.46719	2.13655e-09	1.00792e-06	59;72;650;652;1909;1942;1947;2042;2066;2263;2348;3082;4017;4092;4208;5159;6092;6423;7041;7043;7291;8313;10371;10409;10512;10736;23462;25805;54796;90102	BAMBI;HEY1;ROBO2;FOLR1;BMP2;MEF2C;BMP4;ERBB4;SMAD7;EFNA1;TGFB1I1;AXIN2;EFNB1;BNC2;TWIST1;PDGFRB;EDNRA;SEMA3A;TGFB3;SEMA3C;FGFR2;PHLDB2;LOXL2;BASP1;EPHA3;SFRP2;SIX2;HGF;ACTG2;ACTA2	geneontology_Biological_Process
GO:0007389	pattern specification process	http://amigo.geneontology.org/amigo/term/GO:0007389	310	37	12.8339	2.88299	5.2606e-09	2.09448e-06	650;652;1745;1746;1947;2066;2263;2348;3212;3213;3214;3216;3218;3955;4091;4208;4435;5015;5649;6092;6423;7471;7477;7545;7855;8313;10371;10409;10512;10736;22943;23314;27019;28996;51668;57619;79365	DKK1;SATB2;DLX2;ROBO2;FOLR1;SMAD6;BMP2;MEF2C;DLX1;BMP4;SHROOM3;ERBB4;DNAI1;HOXB8;HOXB2;OTX2;WNT1;RELN;HOXB3;HSPB11;HOXB6;FZD5;HOXB4;HIPK2;CITED1;AXIN2;EFNB1;LFNG;SEMA3A;SEMA3C;FGFR2;ZIC1;BHLHE41;BASP1;WNT7B;SFRP2;SIX2	geneontology_Biological_Process
GO:0090101	negative regulation of transmembrane receptor protein serine/threonine kinase signaling pathway	http://amigo.geneontology.org/amigo/term/GO:0090101	83	18	3.43618	5.23838	5.54976e-09	2.09448e-06	25;857;858;1745;2200;4091;4092;5654;6423;7041;7043;7471;8321;9863;22943;25805;28996;56937	DKK1;BAMBI;SMAD6;DLX1;WNT1;SMAD7;MAGI2;HIPK2;ABL1;TGFB1I1;CAV2;FZD1;FBN1;TGFB3;CAV1;SFRP2;PMEPA1;HTRA1	geneontology_Biological_Process
GO:0060349	bone morphogenesis	http://amigo.geneontology.org/amigo/term/GO:0060349	83	18	3.43618	5.23838	5.54976e-09	2.09448e-06	249;302;652;1291;1292;1293;1690;2263;4148;4208;4323;5914;6423;7043;7291;7373;8313;10498	COCH;ALPL;MEF2C;BMP4;ANXA2;RARA;AXIN2;CARM1;TWIST1;MATN3;TGFB3;FGFR2;MMP14;SFRP2;COL6A1;COL6A3;COL6A2;COL14A1	geneontology_Biological_Process
GO:0001525	angiogenesis	http://amigo.geneontology.org/amigo/term/GO:0001525	400	43	16.5599	2.59664	7.18828e-09	2.5433e-06	25;185;284;301;302;652;857;1296;1634;1909;1942;2013;2048;2049;2191;2263;3082;3213;3678;3725;4017;4313;4323;4627;4776;5159;5613;5764;6423;6915;7045;7058;7070;7291;7855;10267;11082;23462;23554;28996;51330;55742;113026	ANGPT1;RAMP1;HEY1;ESM1;BMP4;TSPAN12;TBXA2R;HOXB3;PRKX;EFNA1;FZD5;HIPK2;ABL1;ANXA2;PARVA;EMP2;ANXA1;TNFRSF12A;TWIST1;PDGFRB;MYH9;ITGA5;AGTR1;EDNRA;EPHB2;FGFR2;JUN;NFATC4;MMP14;PLCD3;THY1;LOXL2;MMP2;EPHB3;CAV1;SFRP2;HGF;THBS2;DCN;PTN;COL8A2;TGFBI;FAP	geneontology_Biological_Process
GO:0060348	bone development	http://amigo.geneontology.org/amigo/term/GO:0060348	148	24	6.12716	3.91699	7.96453e-09	2.65219e-06	249;302;650;652;1291;1292;1293;1690;2200;2263;3214;4148;4208;4323;5251;5914;6423;7043;7291;7373;7471;8313;10498;27086	COCH;ALPL;PHEX;BMP2;MEF2C;BMP4;WNT1;HOXB4;ANXA2;RARA;AXIN2;CARM1;FOXP1;TWIST1;MATN3;FBN1;TGFB3;FGFR2;MMP14;SFRP2;COL6A1;COL6A3;COL6A2;COL14A1	geneontology_Biological_Process
GO:0002062	chondrocyte differentiation	http://amigo.geneontology.org/amigo/term/GO:0002062	86	18	3.56037	5.05565	1.01042e-08	3.17778e-06	176;302;650;652;1291;1292;1293;1690;4017;4094;4148;4208;6423;7045;7373;8313;10736;81029	COCH;BMP2;MEF2C;BMP4;ANXA2;AXIN2;MATN3;MAF;LOXL2;SFRP2;SIX2;WNT5B;ACAN;COL6A1;COL6A3;COL6A2;COL14A1;TGFBI	geneontology_Biological_Process
GO:0001822	kidney development	http://amigo.geneontology.org/amigo/term/GO:0001822	227	30	9.39773	3.19226	1.532e-08	4.56456e-06	59;185;284;384;650;652;1634;2200;2263;4072;4091;4092;4208;4311;4435;5159;5613;5914;6092;6299;6382;7471;7477;9788;9863;10409;10736;25959;51668;80310	ANGPT1;ROBO2;MTSS1;EPCAM;SMAD6;PDGFD;BMP2;MEF2C;BMP4;SALL1;WNT1;SMAD7;MAGI2;PRKX;HSPB11;CITED1;RARA;KANK2;ARG2;PDGFRB;AGTR1;FBN1;FGFR2;BASP1;SDC1;WNT7B;SIX2;MME;DCN;ACTA2	geneontology_Biological_Process
GO:0001503	ossification	http://amigo.geneontology.org/amigo/term/GO:0001503	295	35	12.2129	2.86582	1.62653e-08	4.57473e-06	249;650;652;656;1021;1291;1462;1758;1956;2263;3082;3381;3486;4091;4208;4256;4313;4323;4330;4435;5251;5764;6423;7043;7171;7291;7477;8313;8321;9260;10736;22800;22801;22943;23314	DKK1;DMP1;IBSP;SATB2;BMP8B;ALPL;PHEX;SMAD6;BMP2;MEF2C;BMP4;RRAS2;PDLIM7;CITED1;AXIN2;MN1;TPM4;TWIST1;FZD1;TGFB3;FGFR2;MGP;MMP14;IGFBP3;CDK6;MMP2;WNT7B;EGFR;SFRP2;SIX2;HGF;VCAN;ITGA11;COL6A1;PTN	geneontology_Biological_Process
GO:0048598	embryonic morphogenesis	http://amigo.geneontology.org/amigo/term/GO:0048598	427	44	17.6777	2.48902	1.72461e-08	4.57473e-06	25;652;775;1289;1291;1746;1942;2048;2200;2263;2348;3212;3213;3214;3216;3218;3678;3714;3912;4208;4313;4323;5015;5396;5914;6299;6423;7041;7043;7291;7471;7477;7545;7855;8321;10265;10736;22943;23314;23767;28996;53904;57619;90102	DKK1;SATB2;MYO3A;DLX2;FOLR1;JAG2;IRX5;MEF2C;BMP4;SHROOM3;SALL1;HOXB8;HOXB2;OTX2;WNT1;HOXB3;EFNA1;HOXB6;FZD5;HOXB4;HIPK2;ABL1;RARA;TGFB1I1;LAMB1;CACNA1C;TWIST1;ITGA5;FZD1;COL5A1;FBN1;EPHB2;TGFB3;FGFR2;ZIC1;MMP14;PHLDB2;MMP2;WNT7B;FLRT3;PRRX1;SFRP2;SIX2;COL6A1	geneontology_Biological_Process
GO:0048704	embryonic skeletal system morphogenesis	http://amigo.geneontology.org/amigo/term/GO:0048704	70	16	2.89798	5.52109	1.77785e-08	4.57473e-06	652;1746;2263;3212;3213;3214;3216;3218;4208;4323;5396;7043;7291;10265;10736;23314	SATB2;DLX2;IRX5;MEF2C;BMP4;HOXB8;HOXB2;HOXB3;HOXB6;HOXB4;TWIST1;TGFB3;FGFR2;MMP14;PRRX1;SIX2	geneontology_Biological_Process
GO:0002009	morphogenesis of an epithelium	http://amigo.geneontology.org/amigo/term/GO:0002009	385	41	15.9389	2.57233	2.16003e-08	5.29609e-06	25;650;652;1289;1909;1956;2263;2348;3082;3212;3214;3678;3714;4208;4321;4323;4435;4776;4919;5613;5914;6299;6423;7041;7291;7414;7471;7477;7855;8321;9788;9863;10371;10512;10736;22943;23767;27086;57619;59277;90102	DKK1;MTSS1;FOLR1;BMP2;JAG2;MEF2C;BMP4;SHROOM3;MMP12;SALL1;HOXB2;WNT1;MAGI2;PRKX;FZD5;HOXB4;ABL1;CITED1;RARA;TGFB1I1;VCL;ROR1;FOXP1;TWIST1;ITGA5;EDNRA;FZD1;COL5A1;SEMA3A;NTN4;SEMA3C;FGFR2;NFATC4;MMP14;PHLDB2;WNT7B;FLRT3;EGFR;SFRP2;SIX2;HGF	geneontology_Biological_Process
GO:0001655	urogenital system development	http://amigo.geneontology.org/amigo/term/GO:0001655	271	33	11.2193	2.94135	2.2453e-08	5.29609e-06	59;185;284;301;384;650;652;1634;2048;2049;2200;2263;4072;4091;4092;4208;4311;4435;5159;5613;5914;6092;6299;6382;7471;7477;9788;9863;10409;10736;25959;51668;80310	ANGPT1;ROBO2;MTSS1;EPCAM;SMAD6;PDGFD;BMP2;MEF2C;BMP4;SALL1;WNT1;SMAD7;MAGI2;PRKX;HSPB11;CITED1;RARA;ANXA1;KANK2;ARG2;PDGFRB;AGTR1;FBN1;EPHB2;FGFR2;BASP1;SDC1;WNT7B;EPHB3;SIX2;MME;DCN;ACTA2	geneontology_Biological_Process
GO:0003416	endochondral bone growth	http://amigo.geneontology.org/amigo/term/GO:0003416	33	11	1.36619	8.05159	4.5633e-08	1.03331e-05	302;1291;1292;1293;1690;2263;4148;5914;7373;10498;54796	COCH;ANXA2;RARA;CARM1;BNC2;MATN3;FGFR2;COL6A1;COL6A3;COL6A2;COL14A1	geneontology_Biological_Process
GO:0072001	renal system development	http://amigo.geneontology.org/amigo/term/GO:0072001	239	30	9.89453	3.03198	5.03741e-08	1.0968e-05	59;185;284;384;650;652;1634;2200;2263;4072;4091;4092;4208;4311;4435;5159;5613;5914;6092;6299;6382;7471;7477;9788;9863;10409;10736;25959;51668;80310	ANGPT1;ROBO2;MTSS1;EPCAM;SMAD6;PDGFD;BMP2;MEF2C;BMP4;SALL1;WNT1;SMAD7;MAGI2;PRKX;HSPB11;CITED1;RARA;KANK2;ARG2;PDGFRB;AGTR1;FBN1;FGFR2;BASP1;SDC1;WNT7B;SIX2;MME;DCN;ACTA2	geneontology_Biological_Process
GO:0060350	endochondral bone morphogenesis	http://amigo.geneontology.org/amigo/term/GO:0060350	57	14	2.35978	5.93275	5.27774e-08	1.10657e-05	249;302;652;1291;1292;1293;1690;4148;4208;4323;5914;7373;8313;10498	COCH;ALPL;MEF2C;BMP4;ANXA2;RARA;AXIN2;CARM1;MATN3;MMP14;COL6A1;COL6A3;COL6A2;COL14A1	geneontology_Biological_Process
GO:0071709	membrane assembly	http://amigo.geneontology.org/amigo/term/GO:0071709	27	10	1.11779	8.94621	5.95747e-08	1.20447e-05	302;857;858;1000;2013;2048;9378;9863;23180;57555	NRXN1;CDH2;MAGI2;ANXA2;RFTN1;EMP2;NLGN2;CAV2;EPHB2;CAV1	geneontology_Biological_Process
GO:0030514	negative regulation of BMP signaling pathway	http://amigo.geneontology.org/amigo/term/GO:0030514	34	11	1.40759	7.81478	6.49725e-08	1.26831e-05	25;1745;2200;4091;4092;5654;6423;7471;8321;22943;28996	DKK1;SMAD6;DLX1;WNT1;SMAD7;HIPK2;ABL1;FZD1;FBN1;SFRP2;HTRA1	geneontology_Biological_Process
GO:0098868	bone growth	http://amigo.geneontology.org/amigo/term/GO:0098868	35	11	1.44899	7.5915	9.12619e-08	1.72211e-05	302;1291;1292;1293;1690;2263;4148;5914;7373;10498;54796	COCH;ANXA2;RARA;CARM1;BNC2;MATN3;FGFR2;COL6A1;COL6A3;COL6A2;COL14A1	geneontology_Biological_Process
GO:0007423	sensory organ development	http://amigo.geneontology.org/amigo/term/GO:0007423	392	40	16.2287	2.46477	1.05143e-07	1.85146e-05	650;652;775;1289;1296;1745;1746;1956;2048;2200;2263;2562;2706;3714;3725;4094;4628;4919;5159;5396;5764;5914;6299;7043;7070;7291;7471;7477;7545;7855;9172;10265;10736;10763;23554;28996;53904;54796;57010;81029	MYO3A;DLX2;BMP2;JAG2;IRX5;MYOM2;DLX1;BMP4;NES;SALL1;TSPAN12;CABP4;WNT1;GABRB3;FZD5;HIPK2;RARA;ROR1;BNC2;CACNA1C;TWIST1;PDGFRB;COL5A1;FBN1;EPHB2;MYH10;TGFB3;FGFR2;ZIC1;JUN;MAF;THY1;WNT7B;PRRX1;EGFR;SIX2;GJB2;WNT5B;PTN;COL8A2	geneontology_Biological_Process
GO:0043410	positive regulation of MAPK cascade	http://amigo.geneontology.org/amigo/term/GO:0043410	470	45	19.4579	2.31269	1.06721e-07	1.85146e-05	25;136;148;284;558;650;652;858;948;1000;1647;1942;1956;2042;2048;2049;2066;2081;2263;2621;2861;3082;3480;3486;3487;3645;3725;4058;4616;4919;5159;7043;7477;7855;8491;10371;22943;23566;28996;55504;57498;80310;114897;285220;344558	DKK1;ANGPT1;CD36;C1QTNF1;CDH2;PDGFD;IGF1R;BMP2;GPR37;LPAR3;BMP4;LTK;ERBB4;ADRA1A;GADD45B;MAP4K3;KIDINS220;EPHA6;ERN1;EFNA1;FZD5;HIPK2;ABL1;SH3RF3;INSRR;CAV2;ROR1;GAS6;AXL;PDGFRB;TNFRSF19;ADORA2B;SEMA3A;EPHB2;TGFB3;IGFBP4;FGFR2;JUN;GADD45A;IGFBP3;WNT7B;EPHB3;EGFR;EPHA3;HGF	geneontology_Biological_Process
GO:0048706	embryonic skeletal system development	http://amigo.geneontology.org/amigo/term/GO:0048706	89	17	3.68457	4.61383	1.08616e-07	1.85146e-05	652;1745;1746;2263;3212;3213;3214;3216;3218;4208;4323;5396;7043;7291;10265;10736;23314	SATB2;DLX2;IRX5;MEF2C;DLX1;BMP4;HOXB8;HOXB2;HOXB3;HOXB6;HOXB4;TWIST1;TGFB3;FGFR2;MMP14;PRRX1;SIX2	geneontology_Biological_Process
GO:0048762	mesenchymal cell differentiation	http://amigo.geneontology.org/amigo/term/GO:0048762	169	24	6.99655	3.43026	1.11199e-07	1.85146e-05	650;652;1909;1942;1947;2042;2066;2263;2348;3082;4017;4092;4208;6423;7041;7043;7291;8313;10371;10512;10736;23462;25805;90102	BAMBI;HEY1;FOLR1;BMP2;MEF2C;BMP4;ERBB4;SMAD7;EFNA1;TGFB1I1;AXIN2;EFNB1;TWIST1;EDNRA;SEMA3A;TGFB3;SEMA3C;FGFR2;PHLDB2;LOXL2;EPHA3;SFRP2;SIX2;HGF	geneontology_Biological_Process
GO:0043009	chordate embryonic development	http://amigo.geneontology.org/amigo/term/GO:0043009	458	44	18.9611	2.32054	1.35634e-07	2.19378e-05	25;284;650;652;1745;1746;1909;1956;2263;2348;3212;3213;3214;3216;3218;3714;3955;4208;4323;4435;4627;4628;5396;5914;6423;7043;7168;7291;7471;7477;7855;8061;8313;8321;10265;10512;10736;22943;23314;23462;57498;57619;79365;113026	DKK1;ANGPT1;SATB2;DLX2;HEY1;FOLR1;BMP2;JAG2;IRX5;MEF2C;DLX1;BMP4;SHROOM3;HOXB8;HOXB2;WNT1;KIDINS220;HOXB3;HOXB6;FZD5;HOXB4;ABL1;CITED1;RARA;TPM1;AXIN2;LFNG;TWIST1;MYH9;EDNRA;FZD1;MYH10;FOSL1;TGFB3;SEMA3C;FGFR2;BHLHE41;MMP14;PLCD3;WNT7B;PRRX1;EGFR;SFRP2;SIX2	geneontology_Biological_Process
GO:0072073	kidney epithelium development	http://amigo.geneontology.org/amigo/term/GO:0072073	124	20	5.13356	3.89593	1.57003e-07	2.46887e-05	384;650;652;2263;4072;4091;4092;4208;4435;5914;6092;6299;6382;7471;7477;9788;9863;10409;10736;25959	ROBO2;MTSS1;EPCAM;SMAD6;BMP2;MEF2C;BMP4;SALL1;WNT1;SMAD7;MAGI2;CITED1;RARA;KANK2;ARG2;FGFR2;BASP1;SDC1;WNT7B;SIX2	geneontology_Biological_Process
GO:0044091	membrane biogenesis	http://amigo.geneontology.org/amigo/term/GO:0044091	30	10	1.24199	8.05159	1.89707e-07	2.90251e-05	302;857;858;1000;2013;2048;9378;9863;23180;57555	NRXN1;CDH2;MAGI2;ANXA2;RFTN1;EMP2;NLGN2;CAV2;EPHB2;CAV1	geneontology_Biological_Process
GO:0048562	embryonic organ morphogenesis	http://amigo.geneontology.org/amigo/term/GO:0048562	203	26	8.40414	3.09371	2.69083e-07	4.00863e-05	652;1746;1942;2048;2200;2263;2348;3212;3213;3214;3216;3218;4208;4323;5396;6299;7043;7291;7471;7545;7855;10265;10736;23314;28996;53904	SATB2;MYO3A;DLX2;FOLR1;IRX5;MEF2C;BMP4;SALL1;HOXB8;HOXB2;WNT1;HOXB3;EFNA1;HOXB6;FZD5;HOXB4;HIPK2;TWIST1;FBN1;EPHB2;TGFB3;FGFR2;ZIC1;MMP14;PRRX1;SIX2	geneontology_Biological_Process
GO:0009792	embryo development ending in birth or egg hatching	http://amigo.geneontology.org/amigo/term/GO:0009792	470	44	19.4579	2.2613	2.83203e-07	4.11081e-05	25;284;650;652;1745;1746;1909;1956;2263;2348;3212;3213;3214;3216;3218;3714;3955;4208;4323;4435;4627;4628;5396;5914;6423;7043;7168;7291;7471;7477;7855;8061;8313;8321;10265;10512;10736;22943;23314;23462;57498;57619;79365;113026	DKK1;ANGPT1;SATB2;DLX2;HEY1;FOLR1;BMP2;JAG2;IRX5;MEF2C;DLX1;BMP4;SHROOM3;HOXB8;HOXB2;WNT1;KIDINS220;HOXB3;HOXB6;FZD5;HOXB4;ABL1;CITED1;RARA;TPM1;AXIN2;LFNG;TWIST1;MYH9;EDNRA;FZD1;MYH10;FOSL1;TGFB3;SEMA3C;FGFR2;BHLHE41;MMP14;PLCD3;WNT7B;PRRX1;EGFR;SFRP2;SIX2	geneontology_Biological_Process
GO:0090288	negative regulation of cellular response to growth factor stimulus	http://amigo.geneontology.org/amigo/term/GO:0090288	107	18	4.42977	4.06342	3.44338e-07	4.87325e-05	25;857;858;1634;1745;2200;4091;4092;5654;6423;7041;7043;7471;8321;22943;25805;28996;56937	DKK1;BAMBI;SMAD6;DLX1;WNT1;SMAD7;HIPK2;ABL1;TGFB1I1;CAV2;FZD1;FBN1;TGFB3;CAV1;SFRP2;PMEPA1;HTRA1;DCN	geneontology_Biological_Process
GO:0001649	osteoblast differentiation	http://amigo.geneontology.org/amigo/term/GO:0001649	169	23	6.99655	3.28733	4.48052e-07	6.18639e-05	249;650;652;1021;1291;1462;2263;3082;3381;3486;4091;4208;4435;6423;7171;7291;7477;8313;8321;9260;22800;22801;23314	IBSP;SATB2;ALPL;SMAD6;BMP2;MEF2C;BMP4;RRAS2;PDLIM7;CITED1;AXIN2;TPM4;TWIST1;FZD1;FGFR2;IGFBP3;CDK6;WNT7B;SFRP2;HGF;VCAN;ITGA11;COL6A1	geneontology_Biological_Process
GO:0048701	embryonic cranial skeleton morphogenesis	http://amigo.geneontology.org/amigo/term/GO:0048701	33	10	1.36619	7.31962	5.22611e-07	7.04405e-05	652;1746;2263;4208;4323;5396;7043;7291;10265;10736	DLX2;IRX5;MEF2C;BMP4;TWIST1;TGFB3;FGFR2;MMP14;PRRX1;SIX2	geneontology_Biological_Process
GO:0042476	odontogenesis	http://amigo.geneontology.org/amigo/term/GO:0042476	99	17	4.09857	4.14779	5.40074e-07	7.09616e-05	249;650;652;1745;1746;1747;1758;1896;2263;3714;3912;5654;6382;7043;7291;8313;9622	DMP1;DLX3;ALPL;DLX2;KLK4;BMP2;JAG2;DLX1;BMP4;EDA;AXIN2;LAMB1;TWIST1;TGFB3;FGFR2;SDC1;HTRA1	geneontology_Biological_Process
GO:0003002	regionalization	http://amigo.geneontology.org/amigo/term/GO:0003002	252	29	10.4327	2.77971	5.51547e-07	7.09616e-05	650;652;1745;1746;2263;3212;3213;3214;3216;3218;3955;4091;4208;5015;5649;6092;6423;7471;7477;7855;8313;10371;10409;10512;10736;22943;28996;51668;79365	DKK1;DLX2;ROBO2;SMAD6;BMP2;MEF2C;DLX1;BMP4;HOXB8;HOXB2;OTX2;WNT1;RELN;HOXB3;HSPB11;HOXB6;FZD5;HOXB4;HIPK2;AXIN2;LFNG;SEMA3A;SEMA3C;FGFR2;BHLHE41;BASP1;WNT7B;SFRP2;SIX2	geneontology_Biological_Process
GO:2000027	regulation of animal organ morphogenesis	http://amigo.geneontology.org/amigo/term/GO:2000027	173	23	7.16215	3.21133	6.83706e-07	8.60102e-05	25;650;652;1758;2263;3082;4435;4919;5764;6092;6423;7043;7291;7471;7855;8321;9863;10409;10498;10512;10736;22943;59277	DKK1;DMP1;ROBO2;BMP2;BMP4;WNT1;MAGI2;FZD5;ABL1;CITED1;CARM1;ROR1;TWIST1;FZD1;NTN4;TGFB3;SEMA3C;FGFR2;BASP1;SFRP2;SIX2;HGF;PTN	geneontology_Biological_Process
GO:0003417	growth plate cartilage development	http://amigo.geneontology.org/amigo/term/GO:0003417	27	9	1.11779	8.05159	7.90803e-07	9.62455e-05	302;1291;1292;1293;1690;4148;5914;7373;10498	COCH;ANXA2;RARA;CARM1;MATN3;COL6A1;COL6A3;COL6A2;COL14A1	geneontology_Biological_Process
GO:0048568	embryonic organ development	http://amigo.geneontology.org/amigo/term/GO:0048568	315	33	13.0409	2.5305	7.99071e-07	9.62455e-05	652;1746;1942;1956;2048;2200;2263;2348;3212;3213;3214;3216;3218;4208;4323;4435;5396;5914;6299;7043;7291;7471;7477;7545;7855;10265;10736;10763;23314;23462;28996;53904;113026	SATB2;MYO3A;DLX2;HEY1;FOLR1;IRX5;MEF2C;BMP4;NES;SALL1;HOXB8;HOXB2;WNT1;HOXB3;EFNA1;HOXB6;FZD5;HOXB4;HIPK2;CITED1;RARA;TWIST1;FBN1;EPHB2;TGFB3;FGFR2;ZIC1;MMP14;PLCD3;WNT7B;PRRX1;EGFR;SIX2	geneontology_Biological_Process
GO:0090092	regulation of transmembrane receptor protein serine/threonine kinase signaling pathway	http://amigo.geneontology.org/amigo/term/GO:0090092	175	23	7.24495	3.17463	8.40093e-07	9.90785e-05	25;650;652;656;857;858;1745;2200;2348;4091;4092;4435;5654;6423;7041;7043;7471;8321;9863;22943;25805;28996;56937	DKK1;BAMBI;BMP8B;FOLR1;SMAD6;BMP2;DLX1;BMP4;WNT1;SMAD7;MAGI2;HIPK2;ABL1;CITED1;TGFB1I1;CAV2;FZD1;FBN1;TGFB3;CAV1;SFRP2;PMEPA1;HTRA1	geneontology_Biological_Process
GO:0090287	regulation of cellular response to growth factor stimulus	http://amigo.geneontology.org/amigo/term/GO:0090287	203	25	8.40414	2.97472	9.66077e-07	0.000109931	25;652;857;858;1634;1745;2200;2263;2348;3678;4091;4092;4435;5015;5654;6423;7041;7043;7471;8321;22943;25805;26999;28996;56937	DKK1;CYFIP2;BAMBI;FOLR1;SMAD6;DLX1;BMP4;OTX2;WNT1;SMAD7;HIPK2;ABL1;CITED1;TGFB1I1;CAV2;ITGA5;FZD1;FBN1;TGFB3;FGFR2;CAV1;SFRP2;PMEPA1;HTRA1;DCN	geneontology_Biological_Process
GO:0010717	regulation of epithelial to mesenchymal transition	http://amigo.geneontology.org/amigo/term/GO:0010717	71	14	2.93938	4.76291	9.70948e-07	0.000109931	650;652;1942;2042;4017;4092;6423;6934;7041;7043;7291;8313;25805;90102	BAMBI;BMP2;BMP4;TCF7L2;SMAD7;EFNA1;TGFB1I1;AXIN2;TWIST1;TGFB3;PHLDB2;LOXL2;EPHA3;SFRP2	geneontology_Biological_Process
GO:0060536	cartilage morphogenesis	http://amigo.geneontology.org/amigo/term/GO:0060536	21	8	0.869394	9.20181	1.02175e-06	0.000113415	1291;1292;1293;1690;4148;4208;7373;7477	COCH;MEF2C;MATN3;WNT7B;COL6A1;COL6A3;COL6A2;COL14A1	geneontology_Biological_Process
GO:0031214	biomineral tissue development	http://amigo.geneontology.org/amigo/term/GO:0031214	104	17	4.30557	3.94837	1.11081e-06	0.000120929	249;302;650;652;1758;2263;2621;3381;4208;4256;5251;5764;7043;7291;8313;9622;56955	DMP1;IBSP;MEPE;ALPL;PHEX;KLK4;BMP2;MEF2C;BMP4;ANXA2;AXIN2;GAS6;TWIST1;TGFB3;FGFR2;MGP;PTN	geneontology_Biological_Process
GO:0010810	regulation of cell-substrate adhesion	http://amigo.geneontology.org/amigo/term/GO:0010810	166	22	6.87235	3.20123	1.26389e-06	0.00013455	25;948;1021;1758;1946;2013;2042;2192;2633;3678;3956;4321;4323;5328;5764;7070;7471;8631;10085;25975;57580;90102	DMP1;CD36;MMP12;PREX1;WNT1;SKAP1;ABL1;EMP2;EFNA5;ITGA5;PLAU;GBP1;MMP14;PHLDB2;THY1;LGALS1;CDK6;EDIL3;EPHA3;FBLN1;PTN;EGFL6	geneontology_Biological_Process
GO:0060351	cartilage development involved in endochondral bone morphogenesis	http://amigo.geneontology.org/amigo/term/GO:0060351	36	10	1.49039	6.70966	1.28346e-06	0.00013455	302;1291;1292;1293;1690;4148;5914;7373;8313;10498	COCH;ANXA2;RARA;AXIN2;CARM1;MATN3;COL6A1;COL6A3;COL6A2;COL14A1	geneontology_Biological_Process
GO:1905114	cell surface receptor signaling pathway involved in cell-cell signaling	http://amigo.geneontology.org/amigo/term/GO:1905114	448	41	18.5471	2.21059	1.33734e-06	0.000137649	25;558;650;652;857;1000;1363;1896;1956;2263;2348;2562;3060;3090;3487;4208;4435;4776;4790;4919;5649;6299;6382;6423;6934;7041;7471;7477;7855;8313;8321;9378;9699;9863;22943;23554;25805;30851;57555;64359;81029	DKK1;BAMBI;NRXN1;CPE;FOLR1;CDH2;BMP2;MEF2C;BMP4;SALL1;TSPAN12;HCRT;TCF7L2;WNT1;RELN;MAGI2;GABRB3;RIMS2;EDA;FZD5;ABL1;CITED1;TAX1BP3;HIC1;TGFB1I1;NXN;AXIN2;NLGN2;ROR1;NFKB1;AXL;FZD1;IGFBP4;FGFR2;NFATC4;SDC1;WNT7B;CAV1;EGFR;SFRP2;WNT5B	geneontology_Biological_Process
GO:0001657	ureteric bud development	http://amigo.geneontology.org/amigo/term/GO:0001657	86	15	3.56037	4.21304	2.0561e-06	0.00020785	384;650;652;2263;4072;4091;4092;4435;5914;6092;6299;6382;7471;10409;10736	ROBO2;EPCAM;SMAD6;BMP2;BMP4;SALL1;WNT1;SMAD7;CITED1;RARA;ARG2;FGFR2;BASP1;SDC1;SIX2	geneontology_Biological_Process
GO:0002063	chondrocyte development	http://amigo.geneontology.org/amigo/term/GO:0002063	30	9	1.24199	7.24643	2.16074e-06	0.000214595	176;1291;1292;1293;1690;4148;6423;7373;8313	COCH;AXIN2;MATN3;SFRP2;ACAN;COL6A1;COL6A3;COL6A2;COL14A1	geneontology_Biological_Process
GO:0072163	mesonephric epithelium development	http://amigo.geneontology.org/amigo/term/GO:0072163	87	15	3.60177	4.16461	2.39191e-06	0.000229502	384;650;652;2263;4072;4091;4092;4435;5914;6092;6299;6382;7471;10409;10736	ROBO2;EPCAM;SMAD6;BMP2;BMP4;SALL1;WNT1;SMAD7;CITED1;RARA;ARG2;FGFR2;BASP1;SDC1;SIX2	geneontology_Biological_Process
GO:0072164	mesonephric tubule development	http://amigo.geneontology.org/amigo/term/GO:0072164	87	15	3.60177	4.16461	2.39191e-06	0.000229502	384;650;652;2263;4072;4091;4092;4435;5914;6092;6299;6382;7471;10409;10736	ROBO2;EPCAM;SMAD6;BMP2;BMP4;SALL1;WNT1;SMAD7;CITED1;RARA;ARG2;FGFR2;BASP1;SDC1;SIX2	geneontology_Biological_Process
GO:0035051	cardiocyte differentiation	http://amigo.geneontology.org/amigo/term/GO:0035051	122	18	5.05076	3.56382	2.50603e-06	0.000236444	148;302;650;652;1525;1956;2348;4000;4205;4208;4628;5159;5914;7291;7412;9172;10512;22943	DKK1;FOLR1;CXADR;BMP2;MYOM2;MEF2C;BMP4;ADRA1A;MEF2A;ANXA2;RARA;LMNA;TWIST1;PDGFRB;MYH10;SEMA3C;EGFR;VCAM1	geneontology_Biological_Process
GO:0003007	heart morphogenesis	http://amigo.geneontology.org/amigo/term/GO:0003007	202	24	8.36274	2.86987	3.03548e-06	0.000281702	650;652;1289;1363;1942;2263;2348;3725;4091;4092;4208;5914;6092;6423;7043;7168;7291;8313;8321;9172;10512;22943;23462;55742	DKK1;CPE;HEY1;ROBO2;FOLR1;SMAD6;BMP2;MYOM2;MEF2C;BMP4;SMAD7;EFNA1;RARA;PARVA;TPM1;AXIN2;TWIST1;FZD1;COL5A1;TGFB3;SEMA3C;FGFR2;JUN;SFRP2	geneontology_Biological_Process
GO:1903845	negative regulation of cellular response to transforming growth factor beta stimulus	http://amigo.geneontology.org/amigo/term/GO:1903845	58	12	2.40118	4.99754	3.42172e-06	0.000312425	857;858;1745;2200;4091;4092;5654;7041;7043;7471;25805;56937	BAMBI;SMAD6;DLX1;WNT1;SMAD7;TGFB1I1;CAV2;FBN1;TGFB3;CAV1;PMEPA1;HTRA1	geneontology_Biological_Process
GO:0060973	cell migration involved in heart development	http://amigo.geneontology.org/amigo/term/GO:0060973	12	6	0.496796	12.0774	3.63116e-06	0.000318528	652;2348;5159;7291;10512;23767	FOLR1;BMP4;TWIST1;PDGFRB;SEMA3C;FLRT3	geneontology_Biological_Process
GO:0018108	peptidyl-tyrosine phosphorylation	http://amigo.geneontology.org/amigo/term/GO:0018108	353	34	14.6141	2.32652	3.66952e-06	0.000318528	25;148;284;558;627;857;948;1272;1942;1946;1947;1956;2042;2048;2049;2066;2263;2621;3082;3480;3645;3678;3702;4058;4919;5159;5649;6423;7070;7132;8651;9961;80310;285220	ANGPT1;ITK;CD36;PDGFD;IGF1R;LTK;ERBB4;ADRA1A;BDNF;EPHA6;RELN;EFNA1;ABL1;INSRR;SOCS1;TNFRSF1A;EFNB1;EFNA5;MVP;ROR1;GAS6;AXL;PDGFRB;ITGA5;EPHB2;FGFR2;THY1;CNTN1;EPHB3;CAV1;EGFR;EPHA3;SFRP2;HGF	geneontology_Biological_Process
GO:0035850	epithelial cell differentiation involved in kidney development	http://amigo.geneontology.org/amigo/term/GO:0035850	40	10	1.65599	6.03869	3.68828e-06	0.000318528	59;652;4208;4435;5613;6299;9788;9863;10409;10736	MTSS1;MEF2C;BMP4;SALL1;MAGI2;PRKX;CITED1;BASP1;SIX2;ACTA2	geneontology_Biological_Process
GO:0001823	mesonephros development	http://amigo.geneontology.org/amigo/term/GO:0001823	90	15	3.72597	4.02579	3.71362e-06	0.000318528	384;650;652;2263;4072;4091;4092;4435;5914;6092;6299;6382;7471;10409;10736	ROBO2;EPCAM;SMAD6;BMP2;BMP4;SALL1;WNT1;SMAD7;CITED1;RARA;ARG2;FGFR2;BASP1;SDC1;SIX2	geneontology_Biological_Process
GO:0071559	response to transforming growth factor beta	http://amigo.geneontology.org/amigo/term/GO:0071559	205	24	8.48694	2.82787	3.93853e-06	0.000332777	857;858;1281;1745;2200;2263;2348;3725;4091;4092;4093;4208;4435;5139;5654;7041;7043;7471;7791;25805;25878;28996;56937;80310	BAMBI;FOLR1;SMAD6;PDGFD;SMAD9;MEF2C;DLX1;WNT1;SMAD7;HIPK2;CITED1;ZYX;TGFB1I1;PDE3A;CAV2;FBN1;TGFB3;FGFR2;JUN;CAV1;MXRA5;PMEPA1;HTRA1;COL3A1	geneontology_Biological_Process
GO:0018212	peptidyl-tyrosine modification	http://amigo.geneontology.org/amigo/term/GO:0018212	355	34	14.6969	2.31341	4.15763e-06	0.000346123	25;148;284;558;627;857;948;1272;1942;1946;1947;1956;2042;2048;2049;2066;2263;2621;3082;3480;3645;3678;3702;4058;4919;5159;5649;6423;7070;7132;8651;9961;80310;285220	ANGPT1;ITK;CD36;PDGFD;IGF1R;LTK;ERBB4;ADRA1A;BDNF;EPHA6;RELN;EFNA1;ABL1;INSRR;SOCS1;TNFRSF1A;EFNB1;EFNA5;MVP;ROR1;GAS6;AXL;PDGFRB;ITGA5;EPHB2;FGFR2;THY1;CNTN1;EPHB3;CAV1;EGFR;EPHA3;SFRP2;HGF	geneontology_Biological_Process
GO:0060021	roof of mouth development	http://amigo.geneontology.org/amigo/term/GO:0060021	70	13	2.89798	4.48588	4.80377e-06	0.000394118	1302;2048;2049;2562;3714;4208;5396;7043;7291;8321;9242;23314;54796	COL11A2;SATB2;JAG2;MEF2C;GABRB3;BNC2;TWIST1;FZD1;EPHB2;TGFB3;EPHB3;PRRX1;MSC	geneontology_Biological_Process
GO:1903844	regulation of cellular response to transforming growth factor beta stimulus	http://amigo.geneontology.org/amigo/term/GO:1903844	93	15	3.85017	3.89593	5.65306e-06	0.000451513	857;858;1745;2200;2348;4091;4092;4435;5654;7041;7043;7471;25805;28996;56937	BAMBI;FOLR1;SMAD6;DLX1;WNT1;SMAD7;HIPK2;CITED1;TGFB1I1;CAV2;FBN1;TGFB3;CAV1;PMEPA1;HTRA1	geneontology_Biological_Process
GO:0003151	outflow tract morphogenesis	http://amigo.geneontology.org/amigo/term/GO:0003151	71	13	2.93938	4.4227	5.66285e-06	0.000451513	652;2263;2348;3725;4091;4208;5914;6092;6423;7291;8321;10512;55742	ROBO2;FOLR1;SMAD6;MEF2C;BMP4;RARA;PARVA;TWIST1;FZD1;SEMA3C;FGFR2;JUN;SFRP2	geneontology_Biological_Process
GO:0050808	synapse organization	http://amigo.geneontology.org/amigo/term/GO:0050808	298	30	12.3371	2.43169	5.78626e-06	0.000454945	25;87;627;785;1000;1942;1946;2048;2049;2066;3480;4208;4628;4776;5649;5764;6092;7058;7143;7477;7846;7855;8321;9378;9863;22854;22943;23024;23767;57555	DKK1;NRXN1;ROBO2;CDH2;IGF1R;TNR;MEF2C;ERBB4;CACNB4;BDNF;RELN;MAGI2;EFNA1;FZD5;ABL1;EFNA5;NLGN2;ACTN1;TUBA1A;FZD1;EPHB2;MYH10;NFATC4;NTNG1;WNT7B;EPHB3;PDZRN3;FLRT3;THBS2;PTN	geneontology_Biological_Process
GO:0007160	cell-matrix adhesion	http://amigo.geneontology.org/amigo/term/GO:0007160	183	22	7.57615	2.90385	6.48087e-06	0.000478503	25;87;948;1021;1281;1896;1946;2013;2042;4321;4323;5328;7070;7412;7414;7791;8631;10516;22795;22801;50509;90102	CD36;MMP12;EDA;SKAP1;ABL1;ZYX;EMP2;VCL;EFNA5;ACTN1;COL5A3;FBLN5;PLAU;MMP14;PHLDB2;THY1;CDK6;EPHA3;ITGA11;VCAM1;NID2;COL3A1	geneontology_Biological_Process
GO:0003414	chondrocyte morphogenesis involved in endochondral bone morphogenesis	http://amigo.geneontology.org/amigo/term/GO:0003414	13	6	0.538196	11.1484	6.50852e-06	0.000478503	1291;1292;1293;1690;4148;7373	COCH;MATN3;COL6A1;COL6A3;COL6A2;COL14A1	geneontology_Biological_Process
GO:0003422	growth plate cartilage morphogenesis	http://amigo.geneontology.org/amigo/term/GO:0003422	13	6	0.538196	11.1484	6.50852e-06	0.000478503	1291;1292;1293;1690;4148;7373	COCH;MATN3;COL6A1;COL6A3;COL6A2;COL14A1	geneontology_Biological_Process
GO:0003429	growth plate cartilage chondrocyte morphogenesis	http://amigo.geneontology.org/amigo/term/GO:0003429	13	6	0.538196	11.1484	6.50852e-06	0.000478503	1291;1292;1293;1690;4148;7373	COCH;MATN3;COL6A1;COL6A3;COL6A2;COL14A1	geneontology_Biological_Process
GO:0090171	chondrocyte morphogenesis	http://amigo.geneontology.org/amigo/term/GO:0090171	13	6	0.538196	11.1484	6.50852e-06	0.000478503	1291;1292;1293;1690;4148;7373	COCH;MATN3;COL6A1;COL6A3;COL6A2;COL14A1	geneontology_Biological_Process
GO:0042060	wound healing	http://amigo.geneontology.org/amigo/term/GO:0042060	444	39	18.3815	2.1217	6.61946e-06	0.00048042	87;301;302;558;857;948;1281;1289;1634;1956;2066;2162;2191;2192;2263;2621;3048;3678;3708;4015;4321;4627;4628;5159;5328;5339;5577;6382;6915;7043;7168;7414;9066;30846;51330;81029;84062;90102;114897	CD36;C1QTNF1;LOX;ERBB4;MMP12;TBXA2R;PRKAR2B;DTNBP1;HBG2;ANXA2;SYT7;TPM1;ANXA1;VCL;PLEC;GAS6;TNFRSF12A;ACTN1;EHD2;AXL;ITPR1;PDGFRB;MYH9;ITGA5;COL5A1;MYH10;TGFB3;FGFR2;PLAU;F13A1;PHLDB2;SDC1;CAV1;EGFR;WNT5B;FBLN1;DCN;FAP;COL3A1	geneontology_Biological_Process
GO:0042692	muscle cell differentiation	http://amigo.geneontology.org/amigo/term/GO:0042692	286	29	11.8403	2.44926	7.21543e-06	0.000517045	25;148;274;627;650;652;858;1000;1525;2263;2318;4000;4205;4208;4323;4627;4628;4776;5159;5914;6382;7140;7168;7471;9172;22943;23462;30846;79365	DKK1;HEY1;CXADR;CDH2;BMP2;MYOM2;MEF2C;BMP4;ADRA1A;BDNF;WNT1;MEF2A;ABL1;RARA;TPM1;BIN1;CAV2;EHD2;LMNA;PDGFRB;MYH9;MYH10;FGFR2;BHLHE41;NFATC4;MMP14;SDC1;TNNT3;FLNC	geneontology_Biological_Process
GO:0043010	camera-type eye development	http://amigo.geneontology.org/amigo/term/GO:0043010	228	25	9.43913	2.64855	8.0471e-06	0.000569433	652;775;1296;1745;1746;1956;2048;2200;3725;4094;4628;5159;5764;5914;7070;7291;7477;7855;9172;10265;10763;23554;28996;57010;81029	DLX2;IRX5;MYOM2;DLX1;BMP4;NES;TSPAN12;CABP4;FZD5;HIPK2;RARA;CACNA1C;TWIST1;PDGFRB;FBN1;EPHB2;MYH10;JUN;MAF;THY1;WNT7B;EGFR;WNT5B;PTN;COL8A2	geneontology_Biological_Process
GO:0007162	negative regulation of cell adhesion	http://amigo.geneontology.org/amigo/term/GO:0007162	214	24	8.85954	2.70895	8.31547e-06	0.000578742	25;284;301;384;650;652;1946;2192;2633;3956;3958;4072;4092;4321;4323;7045;7143;7471;8651;10154;27289;53616;90102;114897	ANGPT1;EPCAM;C1QTNF1;BMP2;TNR;BMP4;MMP12;WNT1;SMAD7;ADAM22;RND1;ABL1;PLXNC1;ANXA1;SOCS1;EFNA5;LGALS3;ARG2;GBP1;MMP14;PHLDB2;LGALS1;FBLN1;TGFBI	geneontology_Biological_Process
GO:0071560	cellular response to transforming growth factor beta stimulus	http://amigo.geneontology.org/amigo/term/GO:0071560	200	23	8.27994	2.7778	8.45943e-06	0.000578742	857;858;1281;1745;2200;2263;2348;3725;4091;4092;4093;4208;4435;5139;5654;7041;7043;7471;7791;25805;28996;56937;80310	BAMBI;FOLR1;SMAD6;PDGFD;SMAD9;MEF2C;DLX1;WNT1;SMAD7;HIPK2;CITED1;ZYX;TGFB1I1;PDE3A;CAV2;FBN1;TGFB3;FGFR2;JUN;CAV1;PMEPA1;HTRA1;COL3A1	geneontology_Biological_Process
GO:0030510	regulation of BMP signaling pathway	http://amigo.geneontology.org/amigo/term/GO:0030510	63	12	2.60818	4.60091	8.48535e-06	0.000578742	25;652;1745;2200;4091;4092;5654;6423;7471;8321;22943;28996	DKK1;SMAD6;DLX1;BMP4;WNT1;SMAD7;HIPK2;ABL1;FZD1;FBN1;SFRP2;HTRA1	geneontology_Biological_Process
GO:0001837	epithelial to mesenchymal transition	http://amigo.geneontology.org/amigo/term/GO:0001837	110	16	4.55397	3.51342	1.09148e-05	0.000735577	650;652;1942;2042;2263;3082;4017;4092;6423;7041;7043;7291;8313;23462;25805;90102	BAMBI;HEY1;BMP2;BMP4;SMAD7;EFNA1;TGFB1I1;AXIN2;TWIST1;TGFB3;FGFR2;PHLDB2;LOXL2;EPHA3;SFRP2;HGF	geneontology_Biological_Process
GO:0007178	transmembrane receptor protein serine/threonine kinase signaling pathway	http://amigo.geneontology.org/amigo/term/GO:0007178	262	27	10.8467	2.48923	1.11423e-05	0.000742076	25;650;652;656;857;858;1281;1745;2200;2348;3725;4091;4092;4093;4435;5654;6423;7041;7043;7471;7791;8321;9863;22943;25805;28996;56937	DKK1;BAMBI;BMP8B;FOLR1;SMAD6;SMAD9;BMP2;DLX1;BMP4;WNT1;SMAD7;MAGI2;HIPK2;ABL1;CITED1;ZYX;TGFB1I1;CAV2;FZD1;FBN1;TGFB3;JUN;CAV1;SFRP2;PMEPA1;HTRA1;COL3A1	geneontology_Biological_Process
GO:0009880	embryonic pattern specification	http://amigo.geneontology.org/amigo/term/GO:0009880	45	10	1.86299	5.36772	1.15276e-05	0.000758811	1947;2066;2263;4091;4435;7471;7855;10371;10409;23314	SATB2;SMAD6;ERBB4;WNT1;FZD5;CITED1;EFNB1;SEMA3A;FGFR2;BASP1	geneontology_Biological_Process
GO:0051146	striated muscle cell differentiation	http://amigo.geneontology.org/amigo/term/GO:0051146	219	24	9.06654	2.6471	1.23355e-05	0.000802657	148;627;650;652;858;1000;1525;2318;4000;4205;4208;4323;4627;4628;5159;5914;6382;7140;7168;7471;9172;22943;30846;79365	DKK1;CXADR;CDH2;BMP2;MYOM2;MEF2C;BMP4;ADRA1A;BDNF;WNT1;MEF2A;RARA;TPM1;CAV2;EHD2;LMNA;PDGFRB;MYH9;MYH10;BHLHE41;MMP14;SDC1;TNNT3;FLNC	geneontology_Biological_Process
GO:0030512	negative regulation of transforming growth factor beta receptor signaling pathway	http://amigo.geneontology.org/amigo/term/GO:0030512	56	11	2.31838	4.74469	1.48405e-05	0.000954681	857;858;2200;4091;4092;5654;7041;7043;7471;25805;56937	BAMBI;SMAD6;WNT1;SMAD7;TGFB1I1;CAV2;FBN1;TGFB3;CAV1;PMEPA1;HTRA1	geneontology_Biological_Process
GO:0016055	Wnt signaling pathway	http://amigo.geneontology.org/amigo/term/GO:0016055	361	33	14.9453	2.20805	1.54299e-05	0.000981446	25;558;650;857;1000;1363;1896;1956;2263;2348;3090;3487;4435;4776;4790;4919;6299;6382;6423;6934;7041;7471;7477;7855;8313;8321;9863;22943;23554;25805;30851;64359;81029	DKK1;BAMBI;CPE;FOLR1;CDH2;BMP2;SALL1;TSPAN12;TCF7L2;WNT1;MAGI2;EDA;FZD5;ABL1;CITED1;TAX1BP3;HIC1;TGFB1I1;NXN;AXIN2;ROR1;NFKB1;AXL;FZD1;IGFBP4;FGFR2;NFATC4;SDC1;WNT7B;CAV1;EGFR;SFRP2;WNT5B	geneontology_Biological_Process
GO:1905330	regulation of morphogenesis of an epithelium	http://amigo.geneontology.org/amigo/term/GO:1905330	114	16	4.71957	3.39014	1.73206e-05	0.00108947	25;652;2263;3082;4435;4919;6423;7471;7855;8321;9863;10736;22943;27086;59277;90102	DKK1;BMP4;WNT1;MAGI2;FZD5;ABL1;CITED1;ROR1;FOXP1;FZD1;NTN4;FGFR2;PHLDB2;SFRP2;SIX2;HGF	geneontology_Biological_Process
GO:0048880	sensory system development	http://amigo.geneontology.org/amigo/term/GO:0048880	269	27	11.1365	2.42446	1.80177e-05	0.00112086	652;775;1289;1296;1745;1746;1956;2048;2200;3725;4094;4628;5159;5764;5914;7070;7291;7477;7855;9172;10265;10371;10763;23554;28996;57010;81029	DLX2;IRX5;MYOM2;DLX1;BMP4;NES;TSPAN12;CABP4;FZD5;HIPK2;RARA;CACNA1C;TWIST1;PDGFRB;COL5A1;SEMA3A;FBN1;EPHB2;MYH10;JUN;MAF;THY1;WNT7B;EGFR;WNT5B;PTN;COL8A2	geneontology_Biological_Process
GO:0198738	cell-cell signaling by wnt	http://amigo.geneontology.org/amigo/term/GO:0198738	364	33	15.0695	2.18985	1.83022e-05	0.00112618	25;558;650;857;1000;1363;1896;1956;2263;2348;3090;3487;4435;4776;4790;4919;6299;6382;6423;6934;7041;7471;7477;7855;8313;8321;9863;22943;23554;25805;30851;64359;81029	DKK1;BAMBI;CPE;FOLR1;CDH2;BMP2;SALL1;TSPAN12;TCF7L2;WNT1;MAGI2;EDA;FZD5;ABL1;CITED1;TAX1BP3;HIC1;TGFB1I1;NXN;AXIN2;ROR1;NFKB1;AXL;FZD1;IGFBP4;FGFR2;NFATC4;SDC1;WNT7B;CAV1;EGFR;SFRP2;WNT5B	geneontology_Biological_Process
GO:0003413	chondrocyte differentiation involved in endochondral bone morphogenesis	http://amigo.geneontology.org/amigo/term/GO:0003413	22	7	0.910793	7.68561	1.96929e-05	0.00118697	1291;1292;1293;1690;4148;7373;8313	COCH;AXIN2;MATN3;COL6A1;COL6A3;COL6A2;COL14A1	geneontology_Biological_Process
GO:0050803	regulation of synapse structure or activity	http://amigo.geneontology.org/amigo/term/GO:0050803	168	20	6.95515	2.87557	1.97094e-05	0.00118697	25;627;1000;1759;1942;1946;2048;2049;4208;4776;5649;5764;6092;7058;7846;8321;9378;22943;23767;57555	DKK1;NRXN1;ROBO2;CDH2;MEF2C;BDNF;RELN;EFNA1;ABL1;EFNA5;NLGN2;TUBA1A;FZD1;EPHB2;NFATC4;EPHB3;DNM1;FLRT3;THBS2;PTN	geneontology_Biological_Process
GO:0017015	regulation of transforming growth factor beta receptor signaling pathway	http://amigo.geneontology.org/amigo/term/GO:0017015	91	14	3.76737	3.71612	2.02177e-05	0.00120476	857;858;2200;2348;4091;4092;4435;5654;7041;7043;7471;25805;28996;56937	BAMBI;FOLR1;SMAD6;WNT1;SMAD7;HIPK2;CITED1;TGFB1I1;CAV2;FBN1;TGFB3;CAV1;PMEPA1;HTRA1	geneontology_Biological_Process
GO:0061005	cell differentiation involved in kidney development	http://amigo.geneontology.org/amigo/term/GO:0061005	48	10	1.98719	5.03224	2.11446e-05	0.00122472	59;652;4208;4435;5613;6299;9788;9863;10409;10736	MTSS1;MEF2C;BMP4;SALL1;MAGI2;PRKX;CITED1;BASP1;SIX2;ACTA2	geneontology_Biological_Process
GO:0006024	glycosaminoglycan biosynthetic process	http://amigo.geneontology.org/amigo/term/GO:0006024	48	10	1.98719	5.03224	2.11446e-05	0.00122472	176;284;1462;1634;4060;4790;4969;5159;6382;10675	ANGPT1;CSPG5;NFKB1;PDGFRB;SDC1;LUM;VCAN;ACAN;DCN;OGN	geneontology_Biological_Process
GO:0010975	regulation of neuron projection development	http://amigo.geneontology.org/amigo/term/GO:0010975	383	34	15.8561	2.14429	2.12017e-05	0.00122472	25;627;1000;1272;1942;1946;2042;2048;2049;3082;3956;4058;4208;4776;5376;5396;5649;5764;6092;6423;7025;7070;7143;8321;9699;9863;10154;10371;10498;10512;23566;51330;57498;57580	ROBO2;CDH2;TNR;LPAR3;MEF2C;LTK;BDNF;PREX1;KIDINS220;RELN;MAGI2;RIMS2;EFNA1;ABL1;PLXNC1;EFNA5;NR2F1;CARM1;TNFRSF12A;FZD1;SEMA3A;EPHB2;SEMA3C;PMP22;NFATC4;THY1;CNTN1;LGALS1;EPHB3;PRRX1;EPHA3;SFRP2;HGF;PTN	geneontology_Biological_Process
GO:0001765	membrane raft assembly	http://amigo.geneontology.org/amigo/term/GO:0001765	10	5	0.413997	12.0774	2.519e-05	0.00142601	302;857;858;2013;23180	ANXA2;RFTN1;EMP2;CAV2;CAV1	geneontology_Biological_Process
GO:0097104	postsynaptic membrane assembly	http://amigo.geneontology.org/amigo/term/GO:0097104	10	5	0.413997	12.0774	2.519e-05	0.00142601	1000;2048;9378;9863;57555	NRXN1;CDH2;MAGI2;NLGN2;EPHB2	geneontology_Biological_Process
GO:0006023	aminoglycan biosynthetic process	http://amigo.geneontology.org/amigo/term/GO:0006023	49	10	2.02859	4.92954	2.55991e-05	0.00143482	176;284;1462;1634;4060;4790;4969;5159;6382;10675	ANGPT1;CSPG5;NFKB1;PDGFRB;SDC1;LUM;VCAN;ACAN;DCN;OGN	geneontology_Biological_Process
GO:0003433	chondrocyte development involved in endochondral bone morphogenesis	http://amigo.geneontology.org/amigo/term/GO:0003433	16	6	0.662395	9.05804	2.73107e-05	0.00151085	1291;1292;1293;1690;4148;7373	COCH;MATN3;COL6A1;COL6A3;COL6A2;COL14A1	geneontology_Biological_Process
GO:0031128	developmental induction	http://amigo.geneontology.org/amigo/term/GO:0031128	31	8	1.28339	6.23349	2.74893e-05	0.00151085	650;652;6092;6299;7471;7855;22943;28996	DKK1;ROBO2;BMP2;BMP4;SALL1;WNT1;FZD5;HIPK2	geneontology_Biological_Process
GO:0070374	positive regulation of ERK1 and ERK2 cascade	http://amigo.geneontology.org/amigo/term/GO:0070374	201	22	8.32134	2.6438	2.89623e-05	0.0015765	25;148;284;558;650;652;948;1956;2042;2048;2049;2066;2263;2621;3480;3645;3725;4058;4919;5159;80310;285220	ANGPT1;CD36;PDGFD;IGF1R;BMP2;BMP4;LTK;ERBB4;ADRA1A;EPHA6;ABL1;INSRR;ROR1;GAS6;AXL;PDGFRB;EPHB2;FGFR2;JUN;EPHB3;EGFR;EPHA3	geneontology_Biological_Process
GO:1904888	cranial skeletal system development	http://amigo.geneontology.org/amigo/term/GO:1904888	50	10	2.06999	4.83095	3.08343e-05	0.00166241	652;1746;2263;4208;4323;5396;7043;7291;10265;10736	DLX2;IRX5;MEF2C;BMP4;TWIST1;TGFB3;FGFR2;MMP14;PRRX1;SIX2	geneontology_Biological_Process
GO:0045165	cell fate commitment	http://amigo.geneontology.org/amigo/term/GO:0045165	202	22	8.36274	2.63072	3.12818e-05	0.00167063	650;652;1745;1746;2066;2263;2619;3714;4208;5396;5914;6423;6934;7041;7471;7477;8643;10736;22943;23314;25925;81029	DKK1;SATB2;DLX2;BMP2;JAG2;MEF2C;DLX1;BMP4;ERBB4;TCF7L2;WNT1;PTCH2;RARA;TGFB1I1;ZNF521;FGFR2;WNT7B;PRRX1;GAS1;SFRP2;SIX2;WNT5B	geneontology_Biological_Process
GO:0060840	artery development	http://amigo.geneontology.org/amigo/term/GO:0060840	72	12	2.98078	4.02579	3.48581e-05	0.00184422	652;1281;2348;4015;4016;4091;4092;4628;5159;5396;6092;23462	HEY1;ROBO2;FOLR1;SMAD6;LOX;BMP4;SMAD7;PDGFRB;MYH10;PRRX1;LOXL1;COL3A1	geneontology_Biological_Process
GO:0007435	salivary gland morphogenesis	http://amigo.geneontology.org/amigo/term/GO:0007435	32	8	1.32479	6.03869	3.53409e-05	0.00185245	1896;1956;2263;3082;7043;10371;10512;59277	EDA;SEMA3A;NTN4;TGFB3;SEMA3C;FGFR2;EGFR;HGF	geneontology_Biological_Process
GO:0007416	synapse assembly	http://amigo.geneontology.org/amigo/term/GO:0007416	108	15	4.47117	3.35483	3.58969e-05	0.00186241	627;1000;1946;2048;2049;2066;4208;6092;7058;7855;8321;9378;9863;23767;57555	NRXN1;ROBO2;CDH2;MEF2C;ERBB4;BDNF;MAGI2;FZD5;EFNA5;NLGN2;FZD1;EPHB2;EPHB3;FLRT3;THBS2	geneontology_Biological_Process
GO:0030855	epithelial cell differentiation	http://amigo.geneontology.org/amigo/term/GO:0030855	478	39	19.7891	1.97079	3.61888e-05	0.00186241	25;59;301;302;650;652;857;1000;1021;1475;1747;2066;2263;3714;3725;3958;4094;4208;4435;5613;5764;5914;6299;6382;6876;7041;7132;7471;7477;8321;8407;8643;9788;9863;10409;10736;23462;57619;81029	DLX3;HEY1;MTSS1;CDH2;BMP2;JAG2;MEF2C;BMP4;SHROOM3;ERBB4;SALL1;WNT1;MAGI2;PRKX;PTCH2;ABL1;CITED1;ANXA2;RARA;CSTA;TGFB1I1;ANXA1;TNFRSF1A;TAGLN2;LGALS3;FZD1;FGFR2;JUN;MAF;CDK6;BASP1;SDC1;WNT7B;CAV1;SIX2;TAGLN;WNT5B;ACTA2;PTN	geneontology_Biological_Process
GO:0061564	axon development	http://amigo.geneontology.org/amigo/term/GO:0061564	410	35	16.9739	2.06199	3.65481e-05	0.00186395	25;627;1000;1942;1946;1947;2042;2048;2049;2263;2348;3725;4628;4684;5015;5649;5803;6092;6277;7070;7143;7414;9260;9378;10154;10371;10512;22854;23566;23767;26999;30011;51330;59277;220164	PTPRZ1;CYFIP2;NRXN1;ROBO2;FOLR1;NCAM1;DOK6;CDH2;TNR;LPAR3;BDNF;OTX2;RELN;EFNA1;ABL1;PDLIM7;PLXNC1;VCL;EFNB1;EFNA5;TNFRSF12A;S100A6;SH3KBP1;SEMA3A;NTN4;EPHB2;MYH10;SEMA3C;FGFR2;JUN;THY1;NTNG1;EPHB3;FLRT3;EPHA3	geneontology_Biological_Process
GO:0001654	eye development	http://amigo.geneontology.org/amigo/term/GO:0001654	265	26	10.9709	2.3699	3.81847e-05	0.00193003	652;775;1289;1296;1745;1746;1956;2048;2200;3725;4094;4628;5159;5764;5914;7070;7291;7477;7855;9172;10265;10763;23554;28996;57010;81029	DLX2;IRX5;MYOM2;DLX1;BMP4;NES;TSPAN12;CABP4;FZD5;HIPK2;RARA;CACNA1C;TWIST1;PDGFRB;COL5A1;FBN1;EPHB2;MYH10;JUN;MAF;THY1;WNT7B;EGFR;WNT5B;PTN;COL8A2	geneontology_Biological_Process
GO:0150063	visual system development	http://amigo.geneontology.org/amigo/term/GO:0150063	266	26	11.0123	2.36099	4.07287e-05	0.00202309	652;775;1289;1296;1745;1746;1956;2048;2200;3725;4094;4628;5159;5764;5914;7070;7291;7477;7855;9172;10265;10763;23554;28996;57010;81029	DLX2;IRX5;MYOM2;DLX1;BMP4;NES;TSPAN12;CABP4;FZD5;HIPK2;RARA;CACNA1C;TWIST1;PDGFRB;COL5A1;FBN1;EPHB2;MYH10;JUN;MAF;THY1;WNT7B;EGFR;WNT5B;PTN;COL8A2	geneontology_Biological_Process
GO:0003418	growth plate cartilage chondrocyte differentiation	http://amigo.geneontology.org/amigo/term/GO:0003418	17	6	0.703795	8.52521	4.07405e-05	0.00202309	1291;1292;1293;1690;4148;7373	COCH;MATN3;COL6A1;COL6A3;COL6A2;COL14A1	geneontology_Biological_Process
GO:0043583	ear development	http://amigo.geneontology.org/amigo/term/GO:0043583	149	18	6.16856	2.91802	4.19799e-05	0.00205628	650;652;2048;2263;2562;2706;3714;4094;4919;5159;5396;6299;7043;7291;7471;7545;10736;53904	MYO3A;BMP2;JAG2;BMP4;SALL1;WNT1;GABRB3;ROR1;TWIST1;PDGFRB;EPHB2;TGFB3;FGFR2;ZIC1;MAF;PRRX1;SIX2;GJB2	geneontology_Biological_Process
GO:0048667	cell morphogenesis involved in neuron differentiation	http://amigo.geneontology.org/amigo/term/GO:0048667	464	38	19.2095	1.97819	4.21354e-05	0.00205628	25;627;1000;1942;1946;1947;2048;2049;2263;4205;4208;4628;4684;4776;5015;5649;5803;6092;6277;7070;7143;7414;9260;9378;10154;10371;10512;22854;23566;23767;26999;30011;51330;57010;57498;59277;84062;220164	PTPRZ1;CYFIP2;NRXN1;ROBO2;NCAM1;DOK6;CDH2;TNR;LPAR3;MEF2C;BDNF;CABP4;OTX2;KIDINS220;RELN;MEF2A;EFNA1;DTNBP1;ABL1;PDLIM7;PLXNC1;VCL;EFNB1;EFNA5;TNFRSF12A;S100A6;SH3KBP1;SEMA3A;NTN4;EPHB2;MYH10;SEMA3C;FGFR2;NFATC4;THY1;NTNG1;EPHB3;FLRT3	geneontology_Biological_Process
GO:0050807	regulation of synapse organization	http://amigo.geneontology.org/amigo/term/GO:0050807	163	19	6.74815	2.81559	4.26188e-05	0.00206209	25;627;1000;1942;1946;2048;2049;4208;4776;5649;5764;6092;7058;7846;8321;9378;22943;23767;57555	DKK1;NRXN1;ROBO2;CDH2;MEF2C;BDNF;RELN;EFNA1;ABL1;EFNA5;NLGN2;TUBA1A;FZD1;EPHB2;NFATC4;EPHB3;FLRT3;THBS2;PTN	geneontology_Biological_Process
GO:0010718	positive regulation of epithelial to mesenchymal transition	http://amigo.geneontology.org/amigo/term/GO:0010718	42	9	1.73879	5.17602	4.32746e-05	0.00207608	650;652;4017;6934;7041;7043;7291;8313;25805	BAMBI;BMP2;BMP4;TCF7L2;TGFB1I1;AXIN2;TWIST1;TGFB3;LOXL2	geneontology_Biological_Process
GO:0030900	forebrain development	http://amigo.geneontology.org/amigo/term/GO:0030900	315	29	13.0409	2.22377	4.48438e-05	0.002122	558;650;652;1000;1021;1281;1745;1746;1956;2048;2049;2066;2263;3912;4628;5015;5649;5764;5914;6092;6299;6547;7143;7471;7477;10371;22943;23314;55970	DKK1;SLC8A3;SATB2;DLX2;ROBO2;CDH2;BMP2;TNR;DLX1;BMP4;ERBB4;SALL1;OTX2;WNT1;RELN;RARA;LAMB1;AXL;SEMA3A;EPHB2;MYH10;FGFR2;GNG12;CDK6;WNT7B;EPHB3;EGFR;PTN;COL3A1	geneontology_Biological_Process
GO:0007431	salivary gland development	http://amigo.geneontology.org/amigo/term/GO:0007431	33	8	1.36619	5.8557	4.49815e-05	0.002122	1896;1956;2263;3082;7043;10371;10512;59277	EDA;SEMA3A;NTN4;TGFB3;SEMA3C;FGFR2;EGFR;HGF	geneontology_Biological_Process
GO:0003148	outflow tract septum morphogenesis	http://amigo.geneontology.org/amigo/term/GO:0003148	25	7	1.03499	6.76333	4.98272e-05	0.00233117	652;2263;4091;5914;6092;10512;55742	ROBO2;SMAD6;BMP4;RARA;PARVA;SEMA3C;FGFR2	geneontology_Biological_Process
GO:0009952	anterior/posterior pattern specification	http://amigo.geneontology.org/amigo/term/GO:0009952	165	19	6.83095	2.78146	5.04763e-05	0.00234218	650;652;3212;3213;3214;3216;3218;3955;5015;6423;7471;7855;8313;10409;10512;10736;22943;28996;79365	DKK1;BMP2;BMP4;HOXB8;HOXB2;OTX2;WNT1;HOXB3;HOXB6;FZD5;HOXB4;HIPK2;AXIN2;LFNG;SEMA3C;BHLHE41;BASP1;SFRP2;SIX2	geneontology_Biological_Process
GO:0030509	BMP signaling pathway	http://amigo.geneontology.org/amigo/term/GO:0030509	112	15	4.63677	3.23501	5.5308e-05	0.00254552	25;650;652;656;1745;2200;4091;4092;4093;5654;6423;7471;8321;22943;28996	DKK1;BMP8B;SMAD6;SMAD9;BMP2;DLX1;BMP4;WNT1;SMAD7;HIPK2;ABL1;FZD1;FBN1;SFRP2;HTRA1	geneontology_Biological_Process
GO:0051965	positive regulation of synapse assembly	http://amigo.geneontology.org/amigo/term/GO:0051965	34	8	1.40759	5.68347	5.67191e-05	0.00258941	627;1946;2048;2049;7058;9378;23767;57555	NRXN1;BDNF;EFNA5;NLGN2;EPHB2;EPHB3;FLRT3;THBS2	geneontology_Biological_Process
GO:0051963	regulation of synapse assembly	http://amigo.geneontology.org/amigo/term/GO:0051963	65	11	2.69098	4.08773	6.37751e-05	0.00288825	627;1946;2048;2049;4208;6092;7058;8321;9378;23767;57555	NRXN1;ROBO2;MEF2C;BDNF;EFNA5;NLGN2;FZD1;EPHB2;EPHB3;FLRT3;THBS2	geneontology_Biological_Process
GO:0035265	organ growth	http://amigo.geneontology.org/amigo/term/GO:0035265	141	17	5.83736	2.91228	7.00672e-05	0.00314802	148;302;1291;1292;1293;1525;1690;2066;2263;4148;4208;5159;5914;7373;10409;10498;54796	COCH;CXADR;MEF2C;ERBB4;ADRA1A;ANXA2;RARA;CARM1;BNC2;PDGFRB;MATN3;FGFR2;BASP1;COL6A1;COL6A3;COL6A2;COL14A1	geneontology_Biological_Process
GO:0048146	positive regulation of fibroblast proliferation	http://amigo.geneontology.org/amigo/term/GO:0048146	45	9	1.86299	4.83095	7.70268e-05	0.00343346	302;1021;1956;2621;3725;5159;6277;7471;80310	PDGFD;WNT1;ANXA2;GAS6;S100A6;PDGFRB;JUN;CDK6;EGFR	geneontology_Biological_Process
GO:0001933	negative regulation of protein phosphorylation	http://amigo.geneontology.org/amigo/term/GO:0001933	325	29	13.4549	2.15535	7.88678e-05	0.00348805	25;284;624;652;857;1647;1942;2048;2192;2633;3082;3480;3486;3725;4091;4092;4616;5296;5577;6423;7070;7291;8651;9961;22943;27330;55861;56937;84062	DKK1;ANGPT1;SMAD6;RPS6KA6;DBNDD2;IGF1R;BMP4;GADD45B;SMAD7;EFNA1;PRKAR2B;DTNBP1;ABL1;PIK3R2;BDKRB2;SOCS1;MVP;TWIST1;EPHB2;JUN;GBP1;GADD45A;THY1;IGFBP3;CAV1;SFRP2;HGF;PMEPA1;FBLN1	geneontology_Biological_Process
GO:0030111	regulation of Wnt signaling pathway	http://amigo.geneontology.org/amigo/term/GO:0030111	230	23	9.52193	2.41548	7.97087e-05	0.00349792	25;650;857;1000;1896;1956;2263;2348;3090;3487;4435;4776;4790;6299;6423;6934;8313;8321;22943;25805;30851;64359;81029	DKK1;BAMBI;FOLR1;CDH2;BMP2;SALL1;TCF7L2;EDA;ABL1;CITED1;TAX1BP3;HIC1;NXN;AXIN2;NFKB1;FZD1;IGFBP4;FGFR2;NFATC4;CAV1;EGFR;SFRP2;WNT5B	geneontology_Biological_Process
GO:0045992	negative regulation of embryonic development	http://amigo.geneontology.org/amigo/term/GO:0045992	19	6	0.786594	7.62782	8.32216e-05	0.0035951	652;1289;3955;6423;22943;27330	DKK1;RPS6KA6;BMP4;LFNG;COL5A1;SFRP2	geneontology_Biological_Process
GO:0072006	nephron development	http://amigo.geneontology.org/amigo/term/GO:0072006	116	15	4.80237	3.12346	8.33775e-05	0.0035951	59;284;650;652;4208;4435;5159;6299;7471;7477;9788;9863;10409;10736;80310	ANGPT1;MTSS1;PDGFD;BMP2;MEF2C;BMP4;SALL1;WNT1;MAGI2;CITED1;PDGFRB;BASP1;WNT7B;SIX2;ACTA2	geneontology_Biological_Process
GO:0007179	transforming growth factor beta receptor signaling pathway	http://amigo.geneontology.org/amigo/term/GO:0007179	157	18	6.49975	2.76934	8.39959e-05	0.0035951	857;858;1281;2200;2348;3725;4091;4092;4093;4435;5654;7041;7043;7471;7791;25805;28996;56937	BAMBI;FOLR1;SMAD6;SMAD9;WNT1;SMAD7;HIPK2;CITED1;ZYX;TGFB1I1;CAV2;FBN1;TGFB3;JUN;CAV1;PMEPA1;HTRA1;COL3A1	geneontology_Biological_Process
GO:0022604	regulation of cell morphogenesis	http://amigo.geneontology.org/amigo/term/GO:0022604	393	33	16.2701	2.02826	8.44637e-05	0.0035951	25;301;627;1000;1690;1942;1946;2048;2049;2192;2633;4627;4628;4776;5649;5764;6092;7070;7143;7168;9699;10154;10371;10512;10602;23566;25805;27289;30011;51330;55742;57580;57619	BAMBI;COCH;ROBO2;CDH2;TNR;LPAR3;SHROOM3;BDNF;PREX1;RELN;CDC42EP3;RIMS2;EFNA1;RND1;ABL1;PARVA;PLXNC1;TPM1;ANXA1;EFNA5;TNFRSF12A;MYH9;SH3KBP1;SEMA3A;EPHB2;MYH10;SEMA3C;GBP1;NFATC4;THY1;EPHB3;FBLN1;PTN	geneontology_Biological_Process
GO:0090596	sensory organ morphogenesis	http://amigo.geneontology.org/amigo/term/GO:0090596	186	20	7.70034	2.59729	8.54297e-05	0.00360909	652;1289;1296;2048;2200;2263;5396;5764;6299;7070;7291;7471;7545;7855;10265;10736;23554;28996;53904;57010	MYO3A;IRX5;BMP4;SALL1;TSPAN12;CABP4;WNT1;FZD5;HIPK2;TWIST1;COL5A1;FBN1;EPHB2;FGFR2;ZIC1;THY1;PRRX1;SIX2;PTN;COL8A2	geneontology_Biological_Process
GO:0061035	regulation of cartilage development	http://amigo.geneontology.org/amigo/term/GO:0061035	46	9	1.90439	4.72593	9.23107e-05	0.0038709	302;650;652;4017;4094;5914;8313;10498;10736	BMP2;BMP4;ANXA2;RARA;AXIN2;CARM1;MAF;LOXL2;SIX2	geneontology_Biological_Process
GO:0070372	regulation of ERK1 and ERK2 cascade	http://amigo.geneontology.org/amigo/term/GO:0070372	264	25	10.9295	2.28738	9.58151e-05	0.0039883	25;148;284;558;650;652;948;1956;2042;2048;2049;2066;2192;2263;2621;2633;3480;3645;3725;4058;4919;5159;27330;80310;285220	ANGPT1;CD36;RPS6KA6;PDGFD;IGF1R;BMP2;BMP4;LTK;ERBB4;ADRA1A;EPHA6;ABL1;INSRR;ROR1;GAS6;AXL;PDGFRB;EPHB2;FGFR2;JUN;GBP1;EPHB3;EGFR;EPHA3;FBLN1	geneontology_Biological_Process
GO:0007409	axonogenesis	http://amigo.geneontology.org/amigo/term/GO:0007409	379	32	15.6905	2.03945	9.76147e-05	0.00403355	25;627;1000;1942;1946;1947;2048;2049;2263;4628;4684;5015;5649;5803;6092;6277;7070;7143;7414;9260;9378;10154;10371;10512;22854;23566;23767;26999;30011;51330;59277;220164	PTPRZ1;CYFIP2;NRXN1;ROBO2;NCAM1;DOK6;CDH2;TNR;LPAR3;BDNF;OTX2;RELN;EFNA1;ABL1;PDLIM7;PLXNC1;VCL;EFNB1;EFNA5;TNFRSF12A;S100A6;SH3KBP1;SEMA3A;NTN4;EPHB2;MYH10;SEMA3C;FGFR2;THY1;NTNG1;EPHB3;FLRT3	geneontology_Biological_Process
GO:0045667	regulation of osteoblast differentiation	http://amigo.geneontology.org/amigo/term/GO:0045667	92	13	3.80877	3.41317	9.8731e-05	0.00405012	650;652;1021;2263;3082;4091;4208;4435;6423;7291;7477;8313;9260	SMAD6;BMP2;MEF2C;BMP4;PDLIM7;CITED1;AXIN2;TWIST1;FGFR2;CDK6;WNT7B;SFRP2;HGF	geneontology_Biological_Process
GO:0030278	regulation of ossification	http://amigo.geneontology.org/amigo/term/GO:0030278	145	17	6.00296	2.83194	9.96779e-05	0.00405954	650;652;1021;2263;3082;4091;4208;4256;4435;6423;7043;7291;7477;8313;9260;10736;22943	DKK1;SMAD6;BMP2;MEF2C;BMP4;PDLIM7;CITED1;AXIN2;TWIST1;TGFB3;FGFR2;MGP;CDK6;WNT7B;SFRP2;SIX2;HGF	geneontology_Biological_Process
GO:0003205	cardiac chamber development	http://amigo.geneontology.org/amigo/term/GO:0003205	132	16	5.46476	2.92785	0.000106885	0.00432198	652;1363;2263;4091;4092;4208;4628;5914;6092;6299;6423;7168;8321;10512;23462;55742	CPE;HEY1;ROBO2;SMAD6;MEF2C;BMP4;SALL1;SMAD7;RARA;PARVA;TPM1;FZD1;MYH10;SEMA3C;FGFR2;SFRP2	geneontology_Biological_Process
GO:0003170	heart valve development	http://amigo.geneontology.org/amigo/term/GO:0003170	47	9	1.94579	4.62538	0.000110059	0.00441877	650;652;1942;4091;4208;6092;7132;7291;23462	HEY1;ROBO2;SMAD6;BMP2;MEF2C;BMP4;EFNA1;TNFRSF1A;TWIST1	geneontology_Biological_Process
GO:0003128	heart field specification	http://amigo.geneontology.org/amigo/term/GO:0003128	13	5	0.538196	9.29029	0.000115999	0.00461065	652;4208;6092;8313;22943	DKK1;ROBO2;MEF2C;BMP4;AXIN2	geneontology_Biological_Process
GO:0071229	cellular response to acid chemical	http://amigo.geneontology.org/amigo/term/GO:0071229	161	18	6.66535	2.70053	0.000116468	0.00461065	1281;1291;1956;2042;2263;2348;4058;4313;4776;5244;5732;5737;5914;7477;8651;80310;81029;83667	FOLR1;PDGFD;LTK;ABCB4;RARA;SESN2;SOCS1;PTGER2;FGFR2;NFATC4;MMP2;WNT7B;EGFR;EPHA3;WNT5B;COL6A1;PTGFR;COL3A1	geneontology_Biological_Process
GO:0071772	response to BMP	http://amigo.geneontology.org/amigo/term/GO:0071772	120	15	4.96796	3.01935	0.000123177	0.00474358	25;650;652;656;1745;2200;4091;4092;4093;5654;6423;7471;8321;22943;28996	DKK1;BMP8B;SMAD6;SMAD9;BMP2;DLX1;BMP4;WNT1;SMAD7;HIPK2;ABL1;FZD1;FBN1;SFRP2;HTRA1	geneontology_Biological_Process
GO:0071773	cellular response to BMP stimulus	http://amigo.geneontology.org/amigo/term/GO:0071773	120	15	4.96796	3.01935	0.000123177	0.00474358	25;650;652;656;1745;2200;4091;4092;4093;5654;6423;7471;8321;22943;28996	DKK1;BMP8B;SMAD6;SMAD9;BMP2;DLX1;BMP4;WNT1;SMAD7;HIPK2;ABL1;FZD1;FBN1;SFRP2;HTRA1	geneontology_Biological_Process
GO:0048659	smooth muscle cell proliferation	http://amigo.geneontology.org/amigo/term/GO:0048659	120	15	4.96796	3.01935	0.000123177	0.00474358	652;1956;2081;2263;3486;3725;4208;4313;4969;5159;6934;7043;7168;27086;80310	PDGFD;MEF2C;BMP4;TCF7L2;ERN1;TPM1;FOXP1;PDGFRB;TGFB3;FGFR2;JUN;IGFBP3;MMP2;EGFR;OGN	geneontology_Biological_Process
GO:0048660	regulation of smooth muscle cell proliferation	http://amigo.geneontology.org/amigo/term/GO:0048660	120	15	4.96796	3.01935	0.000123177	0.00474358	652;1956;2081;2263;3486;3725;4208;4313;4969;5159;6934;7043;7168;27086;80310	PDGFD;MEF2C;BMP4;TCF7L2;ERN1;TPM1;FOXP1;PDGFRB;TGFB3;FGFR2;JUN;IGFBP3;MMP2;EGFR;OGN	geneontology_Biological_Process
GO:0003206	cardiac chamber morphogenesis	http://amigo.geneontology.org/amigo/term/GO:0003206	107	14	4.42977	3.16044	0.000125886	0.00481513	652;1363;2263;4091;4092;4208;5914;6092;6423;7168;8321;10512;23462;55742	CPE;HEY1;ROBO2;SMAD6;MEF2C;BMP4;SMAD7;RARA;PARVA;TPM1;FZD1;SEMA3C;FGFR2;SFRP2	geneontology_Biological_Process
GO:0032092	positive regulation of protein binding	http://amigo.geneontology.org/amigo/term/GO:0032092	82	12	3.39478	3.53484	0.000129293	0.00491228	25;302;627;650;652;857;3955;3958;4208;6934;25805;28996	BAMBI;BMP2;MEF2C;BMP4;BDNF;TCF7L2;HIPK2;ABL1;ANXA2;LGALS3;LFNG;CAV1	geneontology_Biological_Process
GO:0033002	muscle cell proliferation	http://amigo.geneontology.org/amigo/term/GO:0033002	163	18	6.74815	2.6674	0.000136504	0.00515168	284;652;1525;1956;2066;2081;2263;3486;3725;4208;4313;4969;5159;6934;7043;7168;27086;80310	ANGPT1;CXADR;PDGFD;MEF2C;BMP4;ERBB4;TCF7L2;ERN1;TPM1;FOXP1;PDGFRB;TGFB3;FGFR2;JUN;IGFBP3;MMP2;EGFR;OGN	geneontology_Biological_Process
GO:0003338	metanephros morphogenesis	http://amigo.geneontology.org/amigo/term/GO:0003338	29	7	1.20059	5.83046	0.000140137	0.00525376	652;4435;5159;6299;7477;10409;10736	BMP4;SALL1;CITED1;PDGFRB;BASP1;WNT7B;SIX2	geneontology_Biological_Process
GO:0051899	membrane depolarization	http://amigo.geneontology.org/amigo/term/GO:0051899	71	11	2.93938	3.74229	0.000145935	0.00543513	25;666;775;777;785;857;1634;2273;3725;4092;5774	PTPN3;BOK;CACNB4;SMAD7;CACNA1E;ABL1;CACNA1C;FHL1;JUN;CAV1;DCN	geneontology_Biological_Process
GO:0008015	blood circulation	http://amigo.geneontology.org/amigo/term/GO:0008015	405	33	16.7669	1.96817	0.000149904	0.00554643	59;136;148;185;274;284;624;775;857;1131;1525;1909;1956;2013;2621;3212;3269;3708;3816;3817;4092;4205;4311;5139;5732;6547;6915;7140;7168;10265;10371;89797;255061	SLC8A3;ANGPT1;TAC4;CXADR;KLK1;IRX5;CHRM3;ADRA1A;HOXB2;SMAD7;TBXA2R;KLK2;MEF2A;NAV2;EMP2;TPM1;BDKRB2;BIN1;PDE3A;GAS6;PTGER2;CACNA1C;HRH1;ITPR1;AGTR1;ADORA2B;EDNRA;SEMA3A;CAV1;EGFR;TNNT3;MME;ACTA2	geneontology_Biological_Process
GO:0021537	telencephalon development	http://amigo.geneontology.org/amigo/term/GO:0021537	209	21	8.65254	2.42703	0.000151446	0.0055671	650;652;1000;1021;1281;1745;1746;1956;2048;2049;2066;3912;4628;5649;5914;6092;6299;6547;7143;10371;55970	SLC8A3;DLX2;ROBO2;CDH2;BMP2;TNR;DLX1;BMP4;ERBB4;SALL1;RELN;RARA;LAMB1;SEMA3A;EPHB2;MYH10;GNG12;CDK6;EPHB3;EGFR;COL3A1	geneontology_Biological_Process
GO:0007411	axon guidance	http://amigo.geneontology.org/amigo/term/GO:0007411	226	22	9.35633	2.35135	0.000168234	0.00614433	627;1942;1946;1947;2048;2049;4628;4684;5015;5649;6092;7143;9260;9378;10154;10371;10512;23767;26999;30011;59277;220164	CYFIP2;NRXN1;ROBO2;NCAM1;DOK6;TNR;BDNF;OTX2;RELN;EFNA1;PDLIM7;PLXNC1;EFNB1;EFNA5;SH3KBP1;SEMA3A;NTN4;EPHB2;MYH10;SEMA3C;EPHB3;FLRT3	geneontology_Biological_Process
GO:0030178	negative regulation of Wnt signaling pathway	http://amigo.geneontology.org/amigo/term/GO:0030178	124	15	5.13356	2.92195	0.000178587	0.0064652	650;857;1000;3090;3487;4435;4776;6423;6934;8313;8321;22943;30851;64359;81029	DKK1;CDH2;BMP2;TCF7L2;CITED1;TAX1BP3;HIC1;NXN;AXIN2;FZD1;IGFBP4;NFATC4;CAV1;SFRP2;WNT5B	geneontology_Biological_Process
GO:0097485	neuron projection guidance	http://amigo.geneontology.org/amigo/term/GO:0097485	227	22	9.39773	2.34099	0.000179303	0.0064652	627;1942;1946;1947;2048;2049;4628;4684;5015;5649;6092;7143;9260;9378;10154;10371;10512;23767;26999;30011;59277;220164	CYFIP2;NRXN1;ROBO2;NCAM1;DOK6;TNR;BDNF;OTX2;RELN;EFNA1;PDLIM7;PLXNC1;EFNB1;EFNA5;SH3KBP1;SEMA3A;NTN4;EPHB2;MYH10;SEMA3C;EPHB3;FLRT3	geneontology_Biological_Process
GO:0030203	glycosaminoglycan metabolic process	http://amigo.geneontology.org/amigo/term/GO:0030203	73	11	3.02218	3.63976	0.000188282	0.00674599	176;284;1462;1634;3082;4060;4790;4969;5159;6382;10675	ANGPT1;CSPG5;NFKB1;PDGFRB;SDC1;LUM;HGF;VCAN;ACAN;DCN;OGN	geneontology_Biological_Process
GO:0003279	cardiac septum development	http://amigo.geneontology.org/amigo/term/GO:0003279	86	12	3.56037	3.37043	0.000205497	0.00731646	652;2263;4091;4092;4628;5914;6092;6299;8321;10512;23462;55742	HEY1;ROBO2;SMAD6;BMP4;SALL1;SMAD7;RARA;PARVA;FZD1;MYH10;SEMA3C;FGFR2	geneontology_Biological_Process
GO:0003013	circulatory system process	http://amigo.geneontology.org/amigo/term/GO:0003013	413	33	17.0981	1.93004	0.000215904	0.00759152	59;136;148;185;274;284;624;775;857;1131;1525;1909;1956;2013;2621;3212;3269;3708;3816;3817;4092;4205;4311;5139;5732;6547;6915;7140;7168;10265;10371;89797;255061	SLC8A3;ANGPT1;TAC4;CXADR;KLK1;IRX5;CHRM3;ADRA1A;HOXB2;SMAD7;TBXA2R;KLK2;MEF2A;NAV2;EMP2;TPM1;BDKRB2;BIN1;PDE3A;GAS6;PTGER2;CACNA1C;HRH1;ITPR1;AGTR1;ADORA2B;EDNRA;SEMA3A;CAV1;EGFR;TNNT3;MME;ACTA2	geneontology_Biological_Process
GO:0001763	morphogenesis of a branching structure	http://amigo.geneontology.org/amigo/term/GO:0001763	169	18	6.99655	2.5727	0.000215904	0.00759152	25;650;652;1746;1909;2263;3082;4323;4435;4776;6299;6423;7471;7855;10371;10512;10736;59277	DLX2;BMP2;BMP4;SALL1;WNT1;FZD5;ABL1;CITED1;EDNRA;SEMA3A;NTN4;SEMA3C;FGFR2;NFATC4;MMP14;SFRP2;SIX2;HGF	geneontology_Biological_Process
GO:0034446	substrate adhesion-dependent cell spreading	http://amigo.geneontology.org/amigo/term/GO:0034446	75	11	3.10498	3.5427	0.000240611	0.00840803	25;558;1942;1946;2049;2192;2633;3912;55742;57580;84168	PREX1;EFNA1;ABL1;PARVA;ANTXR1;EFNA5;LAMB1;AXL;GBP1;EPHB3;FBLN1	geneontology_Biological_Process
GO:0070371	ERK1 and ERK2 cascade	http://amigo.geneontology.org/amigo/term/GO:0070371	280	25	11.5919	2.15668	0.000242158	0.00841016	25;148;284;558;650;652;948;1956;2042;2048;2049;2066;2192;2263;2621;2633;3480;3645;3725;4058;4919;5159;27330;80310;285220	ANGPT1;CD36;RPS6KA6;PDGFD;IGF1R;BMP2;BMP4;LTK;ERBB4;ADRA1A;EPHA6;ABL1;INSRR;ROR1;GAS6;AXL;PDGFRB;EPHB2;FGFR2;JUN;GBP1;EPHB3;EGFR;EPHA3;FBLN1	geneontology_Biological_Process
GO:0060395	SMAD protein signal transduction	http://amigo.geneontology.org/amigo/term/GO:0060395	52	9	2.15278	4.18063	0.000247389	0.00853946	650;652;656;3725;4093;4435;7043;9863;28996	BMP8B;SMAD9;BMP2;BMP4;MAGI2;HIPK2;CITED1;TGFB3;JUN	geneontology_Biological_Process
GO:0055012	ventricular cardiac muscle cell differentiation	http://amigo.geneontology.org/amigo/term/GO:0055012	15	5	0.620996	8.05159	0.000252662	0.0086686	4000;4205;4208;4628;5914	MEF2C;MEF2A;RARA;LMNA;MYH10	geneontology_Biological_Process
GO:0042391	regulation of membrane potential	http://amigo.geneontology.org/amigo/term/GO:0042391	314	27	12.9995	2.077	0.000254843	0.00869076	25;148;274;483;666;775;777;785;857;948;1525;1634;2273;2562;2563;2890;3060;3725;4092;4208;5649;5764;5774;6547;9378;9699;57555	SLC8A3;NRXN1;CD36;CXADR;MEF2C;PTPN3;BOK;CACNB4;ADRA1A;HCRT;SMAD7;RELN;GABRD;CACNA1E;GRIA1;GABRB3;RIMS2;ATP1B3;ABL1;BIN1;NLGN2;CACNA1C;FHL1;JUN;CAV1;DCN;PTN	geneontology_Biological_Process
GO:0003231	cardiac ventricle development	http://amigo.geneontology.org/amigo/term/GO:0003231	101	13	4.18137	3.10903	0.000257457	0.00872732	652;1363;2263;4091;4092;4208;6092;6299;6423;7168;8321;10512;23462	CPE;HEY1;ROBO2;SMAD6;MEF2C;BMP4;SALL1;SMAD7;TPM1;FZD1;SEMA3C;FGFR2;SFRP2	geneontology_Biological_Process
GO:0030166	proteoglycan biosynthetic process	http://amigo.geneontology.org/amigo/term/GO:0030166	23	6	0.952193	6.30124	0.000268908	0.00902682	176;1462;1634;6934;10675;79690	TCF7L2;CSPG5;GAL3ST4;VCAN;ACAN;DCN	geneontology_Biological_Process
GO:0060411	cardiac septum morphogenesis	http://amigo.geneontology.org/amigo/term/GO:0060411	64	10	2.64958	3.77418	0.000270922	0.00902682	652;2263;4091;4092;5914;6092;8321;10512;23462;55742	HEY1;ROBO2;SMAD6;BMP4;SMAD7;RARA;PARVA;FZD1;SEMA3C;FGFR2	geneontology_Biological_Process
GO:0006022	aminoglycan metabolic process	http://amigo.geneontology.org/amigo/term/GO:0006022	76	11	3.14638	3.49608	0.000271076	0.00902682	176;284;1462;1634;3082;4060;4790;4969;5159;6382;10675	ANGPT1;CSPG5;NFKB1;PDGFRB;SDC1;LUM;HGF;VCAN;ACAN;DCN;OGN	geneontology_Biological_Process
GO:0055001	muscle cell development	http://amigo.geneontology.org/amigo/term/GO:0055001	143	16	5.92016	2.70263	0.000273613	0.00905803	148;274;652;858;1525;2318;4000;4205;4208;4628;4776;5159;6382;7140;7168;9172	CXADR;MYOM2;MEF2C;BMP4;ADRA1A;MEF2A;TPM1;BIN1;CAV2;LMNA;PDGFRB;MYH10;NFATC4;SDC1;TNNT3;FLNC	geneontology_Biological_Process
GO:0035272	exocrine system development	http://amigo.geneontology.org/amigo/term/GO:0035272	42	8	1.73879	4.60091	0.000275735	0.00907218	1896;1956;2263;3082;7043;10371;10512;59277	EDA;SEMA3A;NTN4;TGFB3;SEMA3C;FGFR2;EGFR;HGF	geneontology_Biological_Process
GO:0048839	inner ear development	http://amigo.geneontology.org/amigo/term/GO:0048839	129	15	5.34056	2.80869	0.000277246	0.00907218	650;652;2048;2263;2562;2706;3714;4094;4919;5159;5396;7043;7471;7545;53904	MYO3A;BMP2;JAG2;BMP4;WNT1;GABRB3;ROR1;PDGFRB;EPHB2;TGFB3;FGFR2;ZIC1;MAF;PRRX1;GJB2	geneontology_Biological_Process
GO:0061138	morphogenesis of a branching epithelium	http://amigo.geneontology.org/amigo/term/GO:0061138	158	17	6.54115	2.59893	0.000284765	0.0092647	25;650;652;1909;2263;3082;4323;4435;4776;6299;6423;7471;7855;10371;10512;10736;59277	BMP2;BMP4;SALL1;WNT1;FZD5;ABL1;CITED1;EDNRA;SEMA3A;NTN4;SEMA3C;FGFR2;NFATC4;MMP14;SFRP2;SIX2;HGF	geneontology_Biological_Process
GO:0032835	glomerulus development	http://amigo.geneontology.org/amigo/term/GO:0032835	53	9	2.19418	4.10175	0.000287279	0.00929307	59;284;652;4208;5159;9788;9863;10409;80310	ANGPT1;MTSS1;PDGFD;MEF2C;BMP4;MAGI2;PDGFRB;BASP1;ACTA2	geneontology_Biological_Process
GO:0050804	modulation of chemical synaptic transmission	http://amigo.geneontology.org/amigo/term/GO:0050804	351	29	14.5313	1.99569	0.000298811	0.00961118	25;136;148;627;1000;1759;1956;2048;2890;3060;3269;4208;4776;5332;5577;5649;5764;5914;6547;7143;9066;9378;9610;9699;10675;22854;22943;57555;84062	DKK1;SLC8A3;NRXN1;CDH2;TNR;MEF2C;ADRA1A;HCRT;PLCB4;BDNF;RELN;GRIA1;CSPG5;RIMS2;PRKAR2B;DTNBP1;ABL1;RARA;SYT7;RIN1;NLGN2;HRH1;ADORA2B;EPHB2;NFATC4;NTNG1;DNM1;EGFR;PTN	geneontology_Biological_Process
GO:0030282	bone mineralization	http://amigo.geneontology.org/amigo/term/GO:0030282	77	11	3.18778	3.45068	0.000304731	0.009705	650;652;2263;3381;4208;4256;5251;5764;7043;7291;8313	IBSP;PHEX;BMP2;MEF2C;BMP4;AXIN2;TWIST1;TGFB3;FGFR2;MGP;PTN	geneontology_Biological_Process
GO:0001101	response to acid chemical	http://amigo.geneontology.org/amigo/term/GO:0001101	268	24	11.0951	2.16311	0.000307406	0.009705	948;1281;1291;1956;2042;2263;2348;2706;4058;4313;4776;5159;5244;5732;5737;5764;5914;7477;8651;22943;80310;81029;83667;84918	DKK1;CD36;FOLR1;PDGFD;LTK;ABCB4;RARA;SESN2;SOCS1;LRP11;PTGER2;PDGFRB;FGFR2;NFATC4;MMP2;WNT7B;EGFR;EPHA3;GJB2;WNT5B;COL6A1;PTGFR;PTN;COL3A1	geneontology_Biological_Process
GO:0010517	regulation of phospholipase activity	http://amigo.geneontology.org/amigo/term/GO:0010517	65	10	2.69098	3.71612	0.000308585	0.009705	25;148;185;301;627;1909;1956;2263;3702;5159	ITK;ADRA1A;BDNF;ABL1;ANXA1;PDGFRB;AGTR1;EDNRA;FGFR2;EGFR	geneontology_Biological_Process
GO:0042310	vasoconstriction	http://amigo.geneontology.org/amigo/term/GO:0042310	65	10	2.69098	3.71612	0.000308585	0.009705	59;148;185;624;857;1131;1909;1956;3269;6915	CHRM3;ADRA1A;TBXA2R;BDKRB2;HRH1;AGTR1;EDNRA;CAV1;EGFR;ACTA2	geneontology_Biological_Process
GO:0099177	regulation of trans-synaptic signaling	http://amigo.geneontology.org/amigo/term/GO:0099177	352	29	14.5727	1.99002	0.00031338	0.00980136	25;136;148;627;1000;1759;1956;2048;2890;3060;3269;4208;4776;5332;5577;5649;5764;5914;6547;7143;9066;9378;9610;9699;10675;22854;22943;57555;84062	DKK1;SLC8A3;NRXN1;CDH2;TNR;MEF2C;ADRA1A;HCRT;PLCB4;BDNF;RELN;GRIA1;CSPG5;RIMS2;PRKAR2B;DTNBP1;ABL1;RARA;SYT7;RIN1;NLGN2;HRH1;ADORA2B;EPHB2;NFATC4;NTNG1;DNM1;EGFR;PTN	geneontology_Biological_Process
GO:0003179	heart valve morphogenesis	http://amigo.geneontology.org/amigo/term/GO:0003179	43	8	1.78019	4.49391	0.000326701	0.0101063	650;652;1942;4091;4208;6092;7291;23462	HEY1;ROBO2;SMAD6;BMP2;MEF2C;BMP4;EFNA1;TWIST1	geneontology_Biological_Process
GO:0021879	forebrain neuron differentiation	http://amigo.geneontology.org/amigo/term/GO:0021879	43	8	1.78019	4.49391	0.000326701	0.0101063	1745;1746;2066;2263;6092;6299;10371;23314	SATB2;DLX2;ROBO2;DLX1;ERBB4;SALL1;SEMA3A;FGFR2	geneontology_Biological_Process
GO:1905314	semi-lunar valve development	http://amigo.geneontology.org/amigo/term/GO:1905314	33	7	1.36619	5.12374	0.000332368	0.0102257	652;1942;4091;6092;7132;7291;23462	HEY1;ROBO2;SMAD6;BMP4;EFNA1;TNFRSF1A;TWIST1	geneontology_Biological_Process
GO:0050673	epithelial cell proliferation	http://amigo.geneontology.org/amigo/term/GO:0050673	303	26	12.5441	2.07269	0.000341528	0.0104507	185;284;650;652;857;858;1021;1296;1956;2081;2191;2263;3486;3487;3725;3912;4017;4208;4321;4323;5613;5654;5764;6423;7291;9788	ANGPT1;MTSS1;BMP2;MEF2C;BMP4;MMP12;ERN1;PRKX;LAMB1;CAV2;TWIST1;AGTR1;IGFBP4;FGFR2;JUN;MMP14;IGFBP3;LOXL2;CDK6;CAV1;EGFR;SFRP2;HTRA1;PTN;COL8A2;FAP	geneontology_Biological_Process
GO:0042326	negative regulation of phosphorylation	http://amigo.geneontology.org/amigo/term/GO:0042326	354	29	14.6555	1.97878	0.000344424	0.0104788	25;284;624;652;857;1647;1942;2048;2192;2633;3082;3480;3486;3725;4091;4092;4616;5296;5577;6423;7070;7291;8651;9961;22943;27330;55861;56937;84062	DKK1;ANGPT1;SMAD6;RPS6KA6;DBNDD2;IGF1R;BMP4;GADD45B;SMAD7;EFNA1;PRKAR2B;DTNBP1;ABL1;PIK3R2;BDKRB2;SOCS1;MVP;TWIST1;EPHB2;JUN;GBP1;GADD45A;THY1;IGFBP3;CAV1;SFRP2;HGF;PMEPA1;FBLN1	geneontology_Biological_Process
GO:0060914	heart formation	http://amigo.geneontology.org/amigo/term/GO:0060914	24	6	0.993593	6.03869	0.000346148	0.0104788	652;2348;4208;6092;8313;22943	DKK1;ROBO2;FOLR1;MEF2C;BMP4;AXIN2	geneontology_Biological_Process
GO:0050730	regulation of peptidyl-tyrosine phosphorylation	http://amigo.geneontology.org/amigo/term/GO:0050730	222	21	9.19073	2.28491	0.0003487	0.0105	25;148;284;627;857;948;1272;1942;1946;1956;2066;2621;3082;3678;5649;6423;7070;7132;8651;9961;80310	ANGPT1;CD36;PDGFD;ERBB4;ADRA1A;BDNF;RELN;EFNA1;ABL1;SOCS1;TNFRSF1A;EFNA5;MVP;GAS6;ITGA5;THY1;CNTN1;CAV1;EGFR;SFRP2;HGF	geneontology_Biological_Process
GO:0060070	canonical Wnt signaling pathway	http://amigo.geneontology.org/amigo/term/GO:0060070	208	20	8.61114	2.32257	0.000387847	0.011617	650;857;1000;1896;1956;2263;2348;3487;4790;6382;6423;6934;7471;7477;7855;8313;8321;22943;25805;81029	DKK1;BAMBI;FOLR1;CDH2;BMP2;TCF7L2;WNT1;EDA;FZD5;AXIN2;NFKB1;FZD1;IGFBP4;FGFR2;SDC1;WNT7B;CAV1;EGFR;SFRP2;WNT5B	geneontology_Biological_Process
GO:0043393	regulation of protein binding	http://amigo.geneontology.org/amigo/term/GO:0043393	193	19	7.99014	2.37793	0.000401467	0.0119068	25;284;302;627;650;652;857;948;3955;3958;4208;4776;6934;10498;10763;22943;25805;28996;84062	DKK1;BAMBI;ANGPT1;CD36;BMP2;MEF2C;BMP4;NES;BDNF;TCF7L2;DTNBP1;HIPK2;ABL1;ANXA2;CARM1;LGALS3;LFNG;NFATC4;CAV1	geneontology_Biological_Process
GO:0006029	proteoglycan metabolic process	http://amigo.geneontology.org/amigo/term/GO:0006029	34	7	1.40759	4.97304	0.000403833	0.0119068	176;650;1462;1634;6934;10675;79690	BMP2;TCF7L2;CSPG5;GAL3ST4;VCAN;ACAN;DCN	geneontology_Biological_Process
GO:0001941	postsynaptic membrane organization	http://amigo.geneontology.org/amigo/term/GO:0001941	34	7	1.40759	4.97304	0.000403833	0.0119068	1000;2048;5649;5764;9378;9863;57555	NRXN1;CDH2;RELN;MAGI2;NLGN2;EPHB2;PTN	geneontology_Biological_Process
GO:0030177	positive regulation of Wnt signaling pathway	http://amigo.geneontology.org/amigo/term/GO:0030177	93	12	3.85017	3.11674	0.000431196	0.0126477	25;650;857;1896;1956;2263;4790;6299;6423;8313;22943;25805	DKK1;BAMBI;BMP2;SALL1;EDA;ABL1;AXIN2;NFKB1;FGFR2;CAV1;EGFR;SFRP2	geneontology_Biological_Process
GO:1903510	mucopolysaccharide metabolic process	http://amigo.geneontology.org/amigo/term/GO:1903510	56	9	2.31838	3.88202	0.000440068	0.0128414	176;284;1462;1634;3082;4060;4790;4969;10675	ANGPT1;CSPG5;NFKB1;LUM;HGF;VCAN;ACAN;DCN;OGN	geneontology_Biological_Process
GO:0009306	protein secretion	http://amigo.geneontology.org/amigo/term/GO:0009306	430	33	17.8019	1.85374	0.000448643	0.0128498	25;284;301;384;775;777;948;1946;1956;2621;2633;3708;4023;4321;4628;5799;6934;7043;7114;7291;7855;8651;9066;9324;9699;10113;10758;27086;55655;57555;80223;116337;387597	PANX3;ANGPT1;CD36;ILDR2;RAB11FIP1;LPL;MMP12;TCF7L2;CACNA1E;RIMS2;PTPRN2;PREB;NLRP2;FZD5;HMGN3;ABL1;SYT7;TRAF3IP2;ANXA1;SOCS1;TMSB4X;EFNA5;NLGN2;GAS6;FOXP1;CACNA1C;ARG2;ITPR1;TWIST1;MYH10;TGFB3;GBP1;EGFR	geneontology_Biological_Process
GO:0072132	mesenchyme morphogenesis	http://amigo.geneontology.org/amigo/term/GO:0072132	45	8	1.86299	4.29418	0.000451705	0.0128498	59;72;650;652;6092;7043;7291;23462	HEY1;ROBO2;BMP2;BMP4;TWIST1;TGFB3;ACTG2;ACTA2	geneontology_Biological_Process
GO:0003407	neural retina development	http://amigo.geneontology.org/amigo/term/GO:0003407	45	8	1.86299	4.29418	0.000451705	0.0128498	1745;1746;5764;7070;10265;23554;28996;57010	DLX2;IRX5;DLX1;TSPAN12;CABP4;HIPK2;THY1;PTN	geneontology_Biological_Process
GO:0035904	aorta development	http://amigo.geneontology.org/amigo/term/GO:0035904	45	8	1.86299	4.29418	0.000451705	0.0128498	1281;4015;4016;4091;4628;5159;6092;23462	HEY1;ROBO2;SMAD6;LOX;PDGFRB;MYH10;LOXL1;COL3A1	geneontology_Biological_Process
GO:0031638	zymogen activation	http://amigo.geneontology.org/amigo/term/GO:0031638	45	8	1.86299	4.29418	0.000451705	0.0128498	302;715;3816;3817;4323;5328;26999;51279	CYFIP2;KLK1;KLK2;ANXA2;C1RL;PLAU;MMP14;C1R	geneontology_Biological_Process
GO:0048593	camera-type eye morphogenesis	http://amigo.geneontology.org/amigo/term/GO:0048593	81	11	3.35338	3.28028	0.000476704	0.0134931	652;1296;2048;5764;7070;7291;7855;10265;23554;28996;57010	IRX5;BMP4;TSPAN12;CABP4;FZD5;HIPK2;TWIST1;EPHB2;THY1;PTN;COL8A2	geneontology_Biological_Process
GO:0003177	pulmonary valve development	http://amigo.geneontology.org/amigo/term/GO:0003177	17	5	0.703795	7.10434	0.000486075	0.013555	652;4091;6092;7132;23462	HEY1;ROBO2;SMAD6;BMP4;TNFRSF1A	geneontology_Biological_Process
GO:0085029	extracellular matrix assembly	http://amigo.geneontology.org/amigo/term/GO:0085029	17	5	0.703795	7.10434	0.000486075	0.013555	2621;4015;4239;10516;84168	LOX;ANTXR1;GAS6;FBLN5;MFAP4	geneontology_Biological_Process
GO:0031579	membrane raft organization	http://amigo.geneontology.org/amigo/term/GO:0031579	17	5	0.703795	7.10434	0.000486075	0.013555	302;857;858;2013;23180	ANXA2;RFTN1;EMP2;CAV2;CAV1	geneontology_Biological_Process
GO:0051962	positive regulation of nervous system development	http://amigo.geneontology.org/amigo/term/GO:0051962	397	31	16.4357	1.88614	0.000497316	0.0137636	274;627;650;652;1272;1745;1746;1946;2042;2048;2049;3082;4058;4208;5649;5764;5914;6092;7058;8321;9378;9699;9863;10154;10371;22943;23566;23767;51330;57498;57555	DKK1;NRXN1;DLX2;ROBO2;BMP2;LPAR3;MEF2C;DLX1;BMP4;LTK;BDNF;KIDINS220;RELN;MAGI2;RIMS2;RARA;PLXNC1;EFNA5;BIN1;NLGN2;TNFRSF12A;FZD1;SEMA3A;EPHB2;CNTN1;EPHB3;FLRT3;EPHA3;HGF;THBS2;PTN	geneontology_Biological_Process
GO:0061309	cardiac neural crest cell development involved in outflow tract morphogenesis	http://amigo.geneontology.org/amigo/term/GO:0061309	10	4	0.413997	9.6619	0.000498417	0.0137636	652;2348;7291;10512	FOLR1;BMP4;TWIST1;SEMA3C	geneontology_Biological_Process
GO:0042475	odontogenesis of dentin-containing tooth	http://amigo.geneontology.org/amigo/term/GO:0042475	69	10	2.85658	3.50069	0.000505809	0.0138999	650;652;1745;1746;1747;1758;1896;3714;5654;9622	DMP1;DLX3;DLX2;KLK4;BMP2;JAG2;DLX1;BMP4;EDA;HTRA1	geneontology_Biological_Process
GO:0060191	regulation of lipase activity	http://amigo.geneontology.org/amigo/term/GO:0060191	82	11	3.39478	3.24027	0.000530528	0.0145088	25;148;185;301;627;1909;1956;2263;3702;4023;5159	ITK;LPL;ADRA1A;BDNF;ABL1;ANXA1;PDGFRB;AGTR1;EDNRA;FGFR2;EGFR	geneontology_Biological_Process
GO:0003176	aortic valve development	http://amigo.geneontology.org/amigo/term/GO:0003176	26	6	1.07639	5.57418	0.000551907	0.0150209	652;1942;4091;6092;7132;7291	ROBO2;SMAD6;BMP4;EFNA1;TNFRSF1A;TWIST1	geneontology_Biological_Process
GO:0010811	positive regulation of cell-substrate adhesion	http://amigo.geneontology.org/amigo/term/GO:0010811	96	12	3.97437	3.01935	0.00057821	0.0156615	25;948;1021;1758;2013;3678;5764;7070;8631;10085;25975;57580	DMP1;CD36;PREX1;SKAP1;ABL1;EMP2;ITGA5;THY1;CDK6;EDIL3;PTN;EGFL6	geneontology_Biological_Process
GO:2000826	regulation of heart morphogenesis	http://amigo.geneontology.org/amigo/term/GO:2000826	36	7	1.49039	4.69676	0.000583417	0.0157273	650;652;6092;7043;7291;10512;22943	DKK1;ROBO2;BMP2;BMP4;TWIST1;TGFB3;SEMA3C	geneontology_Biological_Process
GO:0060560	developmental growth involved in morphogenesis	http://amigo.geneontology.org/amigo/term/GO:0060560	184	18	7.61755	2.36297	0.000611023	0.0163934	25;627;652;1946;2263;6299;6423;7143;7414;7477;9699;9863;10371;10512;23566;23767;26999;51330	CYFIP2;TNR;LPAR3;BMP4;SALL1;BDNF;MAGI2;RIMS2;ABL1;VCL;EFNA5;TNFRSF12A;SEMA3A;SEMA3C;FGFR2;WNT7B;FLRT3;SFRP2	geneontology_Biological_Process
GO:0001952	regulation of cell-matrix adhesion	http://amigo.geneontology.org/amigo/term/GO:0001952	97	12	4.01577	2.98822	0.000635721	0.0168797	25;948;1021;1946;2013;2042;4321;4323;5328;7070;8631;90102	CD36;MMP12;SKAP1;ABL1;EMP2;EFNA5;PLAU;MMP14;PHLDB2;THY1;CDK6;EPHA3	geneontology_Biological_Process
GO:0055007	cardiac muscle cell differentiation	http://amigo.geneontology.org/amigo/term/GO:0055007	97	12	4.01577	2.98822	0.000635721	0.0168797	148;650;652;1525;4000;4205;4208;4628;5159;5914;9172;22943	DKK1;CXADR;BMP2;MYOM2;MEF2C;BMP4;ADRA1A;MEF2A;RARA;LMNA;PDGFRB;MYH10	geneontology_Biological_Process
GO:0097756	negative regulation of blood vessel diameter	http://amigo.geneontology.org/amigo/term/GO:0097756	71	10	2.93938	3.40208	0.000638096	0.0168797	59;148;185;624;857;1131;1909;1956;3269;6915	CHRM3;ADRA1A;TBXA2R;BDKRB2;HRH1;AGTR1;EDNRA;CAV1;EGFR;ACTA2	geneontology_Biological_Process
GO:0044057	regulation of system process	http://amigo.geneontology.org/amigo/term/GO:0044057	457	34	18.9197	1.79707	0.000644157	0.0169608	136;148;185;274;624;775;857;1131;1525;1956;2013;2621;3060;3082;3269;3708;4000;4092;4205;5649;5732;6547;6915;7132;7140;7143;7168;9378;9699;10265;10371;57555;80223;114897	SLC8A3;NRXN1;C1QTNF1;RAB11FIP1;CXADR;IRX5;TNR;CHRM3;ADRA1A;HCRT;SMAD7;TBXA2R;RELN;RIMS2;MEF2A;EMP2;TPM1;BDKRB2;TNFRSF1A;BIN1;NLGN2;GAS6;PTGER2;CACNA1C;LMNA;HRH1;ITPR1;AGTR1;ADORA2B;SEMA3A;CAV1;EGFR;TNNT3;HGF	geneontology_Biological_Process
GO:0060231	mesenchymal to epithelial transition	http://amigo.geneontology.org/amigo/term/GO:0060231	18	5	0.745195	6.70966	0.000650339	0.0169981	652;4435;6299;10409;10736	BMP4;SALL1;CITED1;BASP1;SIX2	geneontology_Biological_Process
GO:0048592	eye morphogenesis	http://amigo.geneontology.org/amigo/term/GO:0048592	111	13	4.59537	2.82894	0.000651579	0.0169981	652;1289;1296;2048;2200;5764;7070;7291;7855;10265;23554;28996;57010	IRX5;BMP4;TSPAN12;CABP4;FZD5;HIPK2;TWIST1;COL5A1;FBN1;EPHB2;THY1;PTN;COL8A2	geneontology_Biological_Process
GO:0002790	peptide secretion	http://amigo.geneontology.org/amigo/term/GO:0002790	458	34	18.9611	1.79315	0.000669587	0.0173878	25;284;301;384;775;777;948;1946;1956;2621;2633;3708;4023;4321;4628;5799;6934;7043;7114;7291;7855;8651;9066;9324;9699;10113;10758;27086;55512;55655;57555;80223;116337;387597	PANX3;SMPD3;ANGPT1;CD36;ILDR2;RAB11FIP1;LPL;MMP12;TCF7L2;CACNA1E;RIMS2;PTPRN2;PREB;NLRP2;FZD5;HMGN3;ABL1;SYT7;TRAF3IP2;ANXA1;SOCS1;TMSB4X;EFNA5;NLGN2;GAS6;FOXP1;CACNA1C;ARG2;ITPR1;TWIST1;MYH10;TGFB3;GBP1;EGFR	geneontology_Biological_Process
GO:0006027	glycosaminoglycan catabolic process	http://amigo.geneontology.org/amigo/term/GO:0006027	37	7	1.53179	4.56982	0.000694315	0.0179476	176;1462;1634;4060;4969;6382;10675	CSPG5;SDC1;LUM;VCAN;ACAN;DCN;OGN	geneontology_Biological_Process
GO:0019229	regulation of vasoconstriction	http://amigo.geneontology.org/amigo/term/GO:0019229	48	8	1.98719	4.02579	0.000709447	0.0182554	148;185;624;857;1131;1956;3269;6915	CHRM3;ADRA1A;TBXA2R;BDKRB2;HRH1;AGTR1;CAV1;EGFR	geneontology_Biological_Process
GO:0021675	nerve development	http://amigo.geneontology.org/amigo/term/GO:0021675	60	9	2.48398	3.62321	0.00074199	0.0190063	627;2048;2562;3212;3213;6299;7412;10371;89797	SALL1;BDNF;HOXB2;HOXB3;GABRB3;NAV2;SEMA3A;EPHB2;VCAM1	geneontology_Biological_Process
GO:0018158	protein oxidation	http://amigo.geneontology.org/amigo/term/GO:0018158	11	4	0.455397	8.78355	0.000757732	0.0193222	4015;4016;4017;84171	LOXL4;LOX;LOXL2;LOXL1	geneontology_Biological_Process
GO:0048144	fibroblast proliferation	http://amigo.geneontology.org/amigo/term/GO:0048144	73	10	3.02218	3.30887	0.000797732	0.0202509	302;1021;1956;2621;3725;5159;6277;7471;7477;80310	PDGFD;WNT1;ANXA2;GAS6;S100A6;PDGFRB;JUN;CDK6;WNT7B;EGFR	geneontology_Biological_Process
GO:0009798	axis specification	http://amigo.geneontology.org/amigo/term/GO:0009798	61	9	2.52538	3.56382	0.000839226	0.0211826	652;4091;4435;5015;7471;7855;10409;10736;51668	SMAD6;BMP4;OTX2;WNT1;HSPB11;FZD5;CITED1;BASP1;SIX2	geneontology_Biological_Process
GO:1903053	regulation of extracellular matrix organization	http://amigo.geneontology.org/amigo/term/GO:1903053	28	6	1.15919	5.17602	0.000841916	0.0211826	25;165;2191;7132;84168;90102	ABL1;TNFRSF1A;ANTXR1;PHLDB2;AEBP1;FAP	geneontology_Biological_Process
GO:0010812	negative regulation of cell-substrate adhesion	http://amigo.geneontology.org/amigo/term/GO:0010812	50	8	2.06999	3.86476	0.000939028	0.0235214	1946;2192;2633;3956;4321;4323;7471;90102	MMP12;WNT1;EFNA5;GBP1;MMP14;PHLDB2;LGALS1;FBLN1	geneontology_Biological_Process
GO:0055002	striated muscle cell development	http://amigo.geneontology.org/amigo/term/GO:0055002	130	14	5.38196	2.60128	0.000953314	0.0237741	148;652;858;1525;2318;4000;4205;4208;4628;5159;6382;7140;7168;9172	CXADR;MYOM2;MEF2C;BMP4;ADRA1A;MEF2A;TPM1;CAV2;LMNA;PDGFRB;MYH10;SDC1;TNNT3;FLNC	geneontology_Biological_Process
GO:0006026	aminoglycan catabolic process	http://amigo.geneontology.org/amigo/term/GO:0006026	39	7	1.61459	4.33547	0.000965865	0.0238767	176;1462;1634;4060;4969;6382;10675	CSPG5;SDC1;LUM;VCAN;ACAN;DCN;OGN	geneontology_Biological_Process
GO:0035987	endodermal cell differentiation	http://amigo.geneontology.org/amigo/term/GO:0035987	39	7	1.61459	4.33547	0.000965865	0.0238767	1289;1291;3678;3912;4313;4323;22943	DKK1;LAMB1;ITGA5;COL5A1;MMP14;MMP2;COL6A1	geneontology_Biological_Process
GO:0032963	collagen metabolic process	http://amigo.geneontology.org/amigo/term/GO:0032963	75	10	3.10498	3.22063	0.000988846	0.0242332	652;1289;2191;4239;4313;4320;4321;4323;5159;7043	BMP4;MMP12;PDGFRB;COL5A1;TGFB3;MMP14;MMP2;MMP11;FAP;MFAP4	geneontology_Biological_Process
GO:0035282	segmentation	http://amigo.geneontology.org/amigo/term/GO:0035282	75	10	3.10498	3.22063	0.000988846	0.0242332	652;3955;6423;7855;8313;10371;10409;10512;22943;79365	DKK1;BMP4;FZD5;AXIN2;LFNG;SEMA3A;SEMA3C;BHLHE41;BASP1;SFRP2	geneontology_Biological_Process
GO:0006936	muscle contraction	http://amigo.geneontology.org/amigo/term/GO:0006936	291	24	12.0473	1.99215	0.00100338	0.0244833	59;72;136;148;274;384;624;775;800;857;1131;1837;1909;4092;6547;6641;6915;7140;7168;7171;7414;8082;9172;23336	SLC8A3;MYOM2;CHRM3;ADRA1A;DTNA;SYNM;SMAD7;TBXA2R;TPM1;BDKRB2;VCL;BIN1;TPM4;CACNA1C;SNTB1;ARG2;ADORA2B;EDNRA;SSPN;CALD1;CAV1;TNNT3;ACTG2;ACTA2	geneontology_Biological_Process
GO:0050707	regulation of cytokine secretion	http://amigo.geneontology.org/amigo/term/GO:0050707	146	15	6.04436	2.48165	0.00103642	0.0251811	25;284;301;384;2621;2633;4023;4321;7114;7291;7855;8651;27086;55655;116337	PANX3;ANGPT1;LPL;MMP12;NLRP2;FZD5;ABL1;ANXA1;SOCS1;TMSB4X;GAS6;FOXP1;ARG2;TWIST1;GBP1	geneontology_Biological_Process
GO:0072659	protein localization to plasma membrane	http://amigo.geneontology.org/amigo/term/GO:0072659	209	19	8.65254	2.19589	0.00106725	0.0255129	302;312;483;1000;1956;2013;2042;2048;2621;2633;3958;4323;5357;7132;8631;10267;30846;79156;254887	RAMP1;CDH2;PLS1;ANXA13;ZDHHC23;SKAP1;ATP1B3;ANXA2;EMP2;TNFRSF1A;GAS6;LGALS3;EHD2;PLEKHF1;EPHB2;GBP1;MMP14;EGFR;EPHA3	geneontology_Biological_Process
GO:0060393	regulation of pathway-restricted SMAD protein phosphorylation	http://amigo.geneontology.org/amigo/term/GO:0060393	51	8	2.11138	3.78898	0.00107425	0.0255129	650;652;656;4091;4092;7043;22943;56937	DKK1;BMP8B;SMAD6;BMP2;BMP4;SMAD7;TGFB3;PMEPA1	geneontology_Biological_Process
GO:0048663	neuron fate commitment	http://amigo.geneontology.org/amigo/term/GO:0048663	51	8	2.11138	3.78898	0.00107425	0.0255129	652;1745;1746;3714;5396;7471;23314;25925	SATB2;DLX2;JAG2;DLX1;BMP4;WNT1;ZNF521;PRRX1	geneontology_Biological_Process
GO:0007517	muscle organ development	http://amigo.geneontology.org/amigo/term/GO:0007517	310	25	12.8339	1.94796	0.00109219	0.0255129	165;650;652;857;858;1281;1293;1525;1634;2066;2263;2273;2275;4092;4205;4208;6876;7168;7291;8321;9172;9242;10409;22801;22943	DKK1;CXADR;BMP2;MYOM2;MEF2C;BMP4;ERBB4;SMAD7;MEF2A;FHL3;TPM1;CAV2;TWIST1;FZD1;FHL1;FGFR2;BASP1;CAV1;TAGLN;ITGA11;DCN;COL6A3;MSC;AEBP1;COL3A1	geneontology_Biological_Process
GO:0003181	atrioventricular valve morphogenesis	http://amigo.geneontology.org/amigo/term/GO:0003181	20	5	0.827994	6.03869	0.00109892	0.0255129	650;1942;4091;7291;23462	HEY1;SMAD6;BMP2;EFNA1;TWIST1	geneontology_Biological_Process
GO:0033137	negative regulation of peptidyl-serine phosphorylation	http://amigo.geneontology.org/amigo/term/GO:0033137	20	5	0.827994	6.03869	0.00109892	0.0255129	624;857;3082;4092;22943	DKK1;SMAD7;BDKRB2;CAV1;HGF	geneontology_Biological_Process
GO:0060445	branching involved in salivary gland morphogenesis	http://amigo.geneontology.org/amigo/term/GO:0060445	20	5	0.827994	6.03869	0.00109892	0.0255129	2263;3082;10371;10512;59277	SEMA3A;NTN4;SEMA3C;FGFR2;HGF	geneontology_Biological_Process
GO:0072109	glomerular mesangium development	http://amigo.geneontology.org/amigo/term/GO:0072109	12	4	0.496796	8.05159	0.00109965	0.0255129	59;652;5159;80310	PDGFD;BMP4;PDGFRB;ACTA2	geneontology_Biological_Process
GO:0061307	cardiac neural crest cell differentiation involved in heart development	http://amigo.geneontology.org/amigo/term/GO:0061307	12	4	0.496796	8.05159	0.00109965	0.0255129	652;2348;7291;10512	FOLR1;BMP4;TWIST1;SEMA3C	geneontology_Biological_Process
GO:0061308	cardiac neural crest cell development involved in heart development	http://amigo.geneontology.org/amigo/term/GO:0061308	12	4	0.496796	8.05159	0.00109965	0.0255129	652;2348;7291;10512	FOLR1;BMP4;TWIST1;SEMA3C	geneontology_Biological_Process
GO:0003337	mesenchymal to epithelial transition involved in metanephros morphogenesis	http://amigo.geneontology.org/amigo/term/GO:0003337	12	4	0.496796	8.05159	0.00109965	0.0255129	652;4435;6299;10736	BMP4;SALL1;CITED1;SIX2	geneontology_Biological_Process
GO:0010463	mesenchymal cell proliferation	http://amigo.geneontology.org/amigo/term/GO:0010463	40	7	1.65599	4.22708	0.00112977	0.0261046	650;652;2263;4000;5396;5764;10736	BMP2;BMP4;LMNA;FGFR2;PRRX1;SIX2;PTN	geneontology_Biological_Process
GO:0003208	cardiac ventricle morphogenesis	http://amigo.geneontology.org/amigo/term/GO:0003208	64	9	2.64958	3.39676	0.00119472	0.0274932	652;1363;2263;4092;4208;6423;7168;10512;23462	CPE;HEY1;MEF2C;BMP4;SMAD7;TPM1;SEMA3C;FGFR2;SFRP2	geneontology_Biological_Process
GO:0045746	negative regulation of Notch signaling pathway	http://amigo.geneontology.org/amigo/term/GO:0045746	30	6	1.24199	4.83095	0.00123715	0.0281265	1745;1746;1956;3955;4323;23462	DLX2;HEY1;DLX1;LFNG;MMP14;EGFR	geneontology_Biological_Process
GO:0030224	monocyte differentiation	http://amigo.geneontology.org/amigo/term/GO:0030224	30	6	1.24199	4.83095	0.00123715	0.0281265	652;1021;3725;4208;4627;27086	MEF2C;BMP4;FOXP1;MYH9;JUN;CDK6	geneontology_Biological_Process
GO:1903131	mononuclear cell differentiation	http://amigo.geneontology.org/amigo/term/GO:1903131	30	6	1.24199	4.83095	0.00123715	0.0281265	652;1021;3725;4208;4627;27086	MEF2C;BMP4;FOXP1;MYH9;JUN;CDK6	geneontology_Biological_Process
GO:0050663	cytokine secretion	http://amigo.geneontology.org/amigo/term/GO:0050663	164	16	6.78955	2.35656	0.00124441	0.0281784	25;284;301;384;948;2621;2633;4023;4321;7114;7291;7855;8651;27086;55655;116337	PANX3;ANGPT1;CD36;LPL;MMP12;NLRP2;FZD5;ABL1;ANXA1;SOCS1;TMSB4X;GAS6;FOXP1;ARG2;TWIST1;GBP1	geneontology_Biological_Process
GO:0045936	negative regulation of phosphate metabolic process	http://amigo.geneontology.org/amigo/term/GO:0045936	420	31	17.3879	1.78285	0.00126125	0.0284461	25;284;624;652;857;1647;1942;2048;2192;2633;3082;3480;3486;3725;3958;4091;4092;4616;5296;5577;5764;6423;7070;7291;8651;9961;22943;27330;55861;56937;84062	DKK1;ANGPT1;SMAD6;RPS6KA6;DBNDD2;IGF1R;BMP4;GADD45B;SMAD7;EFNA1;PRKAR2B;DTNBP1;ABL1;PIK3R2;BDKRB2;SOCS1;MVP;LGALS3;TWIST1;EPHB2;JUN;GBP1;GADD45A;THY1;IGFBP3;CAV1;SFRP2;HGF;PMEPA1;FBLN1;PTN	geneontology_Biological_Process
GO:0021953	central nervous system neuron differentiation	http://amigo.geneontology.org/amigo/term/GO:0021953	134	14	5.54756	2.52363	0.00128274	0.0288159	1745;1746;2048;2049;2066;2263;6092;6299;6423;7471;8321;10371;22943;23314	DKK1;SATB2;DLX2;ROBO2;DLX1;ERBB4;SALL1;WNT1;FZD1;SEMA3A;EPHB2;FGFR2;EPHB3;SFRP2	geneontology_Biological_Process
GO:0010563	negative regulation of phosphorus metabolic process	http://amigo.geneontology.org/amigo/term/GO:0010563	421	31	17.4293	1.77862	0.00131026	0.0293016	25;284;624;652;857;1647;1942;2048;2192;2633;3082;3480;3486;3725;3958;4091;4092;4616;5296;5577;5764;6423;7070;7291;8651;9961;22943;27330;55861;56937;84062	DKK1;ANGPT1;SMAD6;RPS6KA6;DBNDD2;IGF1R;BMP4;GADD45B;SMAD7;EFNA1;PRKAR2B;DTNBP1;ABL1;PIK3R2;BDKRB2;SOCS1;MVP;LGALS3;TWIST1;EPHB2;JUN;GBP1;GADD45A;THY1;IGFBP3;CAV1;SFRP2;HGF;PMEPA1;FBLN1;PTN	geneontology_Biological_Process
GO:0090342	regulation of cell aging	http://amigo.geneontology.org/amigo/term/GO:0090342	41	7	1.69739	4.12398	0.00131471	0.0293016	25;384;1021;3159;4000;7291;7471	HMGA1;WNT1;ABL1;LMNA;ARG2;TWIST1;CDK6	geneontology_Biological_Process
GO:0022617	extracellular matrix disassembly	http://amigo.geneontology.org/amigo/term/GO:0022617	65	9	2.69098	3.34451	0.00133714	0.0295685	2191;3817;4313;4320;4321;4323;5654;9507;9622	KLK4;MMP12;KLK2;ADAMTS4;MMP14;MMP2;MMP11;HTRA1;FAP	geneontology_Biological_Process
GO:0007009	plasma membrane organization	http://amigo.geneontology.org/amigo/term/GO:0007009	65	9	2.69098	3.34451	0.00133714	0.0295685	274;857;858;1289;2013;4628;9066;9788;30846	MTSS1;SYT7;EMP2;BIN1;CAV2;EHD2;COL5A1;MYH10;CAV1	geneontology_Biological_Process
GO:0060993	kidney morphogenesis	http://amigo.geneontology.org/amigo/term/GO:0060993	78	10	3.22918	3.09676	0.00134448	0.0296152	650;652;4435;5159;5613;6299;7471;7477;10409;10736	BMP2;BMP4;SALL1;WNT1;PRKX;CITED1;PDGFRB;BASP1;WNT7B;SIX2	geneontology_Biological_Process
GO:0050708	regulation of protein secretion	http://amigo.geneontology.org/amigo/term/GO:0050708	350	27	14.4899	1.86337	0.00135753	0.0296717	25;284;301;384;775;777;1946;1956;2621;2633;3708;4023;4321;4628;6934;7043;7114;7291;7855;8651;9066;9324;27086;55655;57555;80223;116337	PANX3;ANGPT1;RAB11FIP1;LPL;MMP12;TCF7L2;CACNA1E;NLRP2;FZD5;HMGN3;ABL1;SYT7;ANXA1;SOCS1;TMSB4X;EFNA5;NLGN2;GAS6;FOXP1;CACNA1C;ARG2;ITPR1;TWIST1;MYH10;TGFB3;GBP1;EGFR	geneontology_Biological_Process
GO:0048608	reproductive structure development	http://amigo.geneontology.org/amigo/term/GO:0048608	350	27	14.4899	1.86337	0.00135753	0.0296717	301;558;652;666;1634;1747;1956;2263;2706;3955;4323;4435;5159;5654;5914;6092;6299;6382;6423;7477;7855;8061;10265;10371;10409;23462;113026	DLX3;HEY1;ROBO2;IRX5;BMP4;BOK;SALL1;FZD5;CITED1;RARA;ANXA1;AXL;LFNG;PDGFRB;SEMA3A;FOSL1;FGFR2;MMP14;PLCD3;BASP1;SDC1;WNT7B;EGFR;SFRP2;GJB2;HTRA1;DCN	geneontology_Biological_Process
GO:0003012	muscle system process	http://amigo.geneontology.org/amigo/term/GO:0003012	368	28	15.2351	1.83786	0.00136894	0.0298061	59;72;136;148;274;384;624;775;800;857;1131;1837;1909;4000;4092;4205;4208;6547;6641;6915;7132;7140;7168;7171;7414;8082;9172;23336	SLC8A3;MYOM2;MEF2C;CHRM3;ADRA1A;DTNA;SYNM;SMAD7;TBXA2R;MEF2A;TPM1;BDKRB2;TNFRSF1A;VCL;BIN1;TPM4;CACNA1C;SNTB1;LMNA;ARG2;ADORA2B;EDNRA;SSPN;CALD1;CAV1;TNNT3;ACTG2;ACTA2	geneontology_Biological_Process
GO:0072012	glomerulus vasculature development	http://amigo.geneontology.org/amigo/term/GO:0072012	21	5	0.869394	5.75113	0.00139386	0.030117	59;284;652;5159;80310	ANGPT1;PDGFD;BMP4;PDGFRB;ACTA2	geneontology_Biological_Process
GO:0003171	atrioventricular valve development	http://amigo.geneontology.org/amigo/term/GO:0003171	21	5	0.869394	5.75113	0.00139386	0.030117	650;1942;4091;7291;23462	HEY1;SMAD6;BMP2;EFNA1;TWIST1	geneontology_Biological_Process
GO:1990778	protein localization to cell periphery	http://amigo.geneontology.org/amigo/term/GO:1990778	247	21	10.2257	2.05364	0.00140032	0.0301415	302;312;483;857;1000;1956;2013;2042;2048;2621;2633;2770;3958;4323;5357;7132;8631;10267;30846;79156;254887	RAMP1;GNAI1;CDH2;PLS1;ANXA13;ZDHHC23;SKAP1;ATP1B3;ANXA2;EMP2;TNFRSF1A;GAS6;LGALS3;EHD2;PLEKHF1;EPHB2;GBP1;MMP14;CAV1;EGFR;EPHA3	geneontology_Biological_Process
GO:0045666	positive regulation of neuron differentiation	http://amigo.geneontology.org/amigo/term/GO:0045666	282	23	11.6747	1.97007	0.0014729	0.0315254	627;650;652;1272;1745;1746;1946;2042;3082;4058;4208;5649;5764;5914;6092;8321;9699;9863;10154;22943;23566;51330;57498	DKK1;DLX2;ROBO2;BMP2;LPAR3;MEF2C;DLX1;BMP4;LTK;BDNF;KIDINS220;RELN;MAGI2;RIMS2;RARA;PLXNC1;EFNA5;TNFRSF12A;FZD1;CNTN1;EPHA3;HGF;PTN	geneontology_Biological_Process
GO:0003203	endocardial cushion morphogenesis	http://amigo.geneontology.org/amigo/term/GO:0003203	31	6	1.28339	4.67512	0.00148132	0.0315254	650;652;6092;7043;7291;23462	HEY1;ROBO2;BMP2;BMP4;TWIST1;TGFB3	geneontology_Biological_Process
GO:0010092	specification of animal organ identity	http://amigo.geneontology.org/amigo/term/GO:0010092	31	6	1.28339	4.67512	0.00148132	0.0315254	652;2263;4208;6092;8313;22943	DKK1;ROBO2;MEF2C;BMP4;AXIN2;FGFR2	geneontology_Biological_Process
GO:0010720	positive regulation of cell development	http://amigo.geneontology.org/amigo/term/GO:0010720	425	31	17.5949	1.76188	0.00152322	0.0322395	25;274;627;650;652;1272;1745;1746;1946;2042;2048;3082;4058;4208;5139;5649;5764;5914;6092;8321;9699;9863;10154;10371;10512;22943;23566;25893;51330;57498;57580	DKK1;DLX2;ROBO2;BMP2;LPAR3;MEF2C;DLX1;BMP4;TRIM58;LTK;BDNF;PREX1;KIDINS220;RELN;MAGI2;RIMS2;ABL1;RARA;PLXNC1;EFNA5;BIN1;PDE3A;TNFRSF12A;FZD1;SEMA3A;EPHB2;SEMA3C;CNTN1;EPHA3;HGF;PTN	geneontology_Biological_Process
GO:0071850	mitotic cell cycle arrest	http://amigo.geneontology.org/amigo/term/GO:0071850	13	4	0.538196	7.43223	0.00153683	0.0322395	1647;2191;8556;9863	CDC14A;MAGI2;GADD45A;FAP	geneontology_Biological_Process
GO:0061458	reproductive system development	http://amigo.geneontology.org/amigo/term/GO:0061458	353	27	14.6141	1.84753	0.00153763	0.0322395	301;558;652;666;1634;1747;1956;2263;2706;3955;4323;4435;5159;5654;5914;6092;6299;6382;6423;7477;7855;8061;10265;10371;10409;23462;113026	DLX3;HEY1;ROBO2;IRX5;BMP4;BOK;SALL1;FZD5;CITED1;RARA;ANXA1;AXL;LFNG;PDGFRB;SEMA3A;FOSL1;FGFR2;MMP14;PLCD3;BASP1;SDC1;WNT7B;EGFR;SFRP2;GJB2;HTRA1;DCN	geneontology_Biological_Process
GO:0072009	nephron epithelium development	http://amigo.geneontology.org/amigo/term/GO:0072009	93	11	3.85017	2.85701	0.00153765	0.0322395	650;652;4208;4435;6299;7471;7477;9788;9863;10409;10736	MTSS1;BMP2;MEF2C;BMP4;SALL1;WNT1;MAGI2;CITED1;BASP1;WNT7B;SIX2	geneontology_Biological_Process
GO:0050770	regulation of axonogenesis	http://amigo.geneontology.org/amigo/term/GO:0050770	152	15	6.29276	2.38369	0.00156012	0.0325482	25;627;1000;1942;1946;2048;2049;6092;7070;7143;10154;10371;10512;23566;51330	ROBO2;CDH2;TNR;LPAR3;BDNF;EFNA1;ABL1;PLXNC1;EFNA5;TNFRSF12A;SEMA3A;EPHB2;SEMA3C;THY1;EPHB3	geneontology_Biological_Process
GO:1903522	regulation of blood circulation	http://amigo.geneontology.org/amigo/term/GO:1903522	216	19	8.94234	2.12472	0.00157402	0.0325482	148;185;274;624;775;857;1131;1525;1956;3269;3708;4092;4205;5732;6547;6915;7168;10265;10371	SLC8A3;CXADR;IRX5;CHRM3;ADRA1A;SMAD7;TBXA2R;MEF2A;TPM1;BDKRB2;BIN1;PTGER2;CACNA1C;HRH1;ITPR1;AGTR1;SEMA3A;CAV1;EGFR	geneontology_Biological_Process
GO:0060389	pathway-restricted SMAD protein phosphorylation	http://amigo.geneontology.org/amigo/term/GO:0060389	54	8	2.23558	3.57848	0.00157538	0.0325482	650;652;656;4091;4092;7043;22943;56937	DKK1;BMP8B;SMAD6;BMP2;BMP4;SMAD7;TGFB3;PMEPA1	geneontology_Biological_Process
GO:0021872	forebrain generation of neurons	http://amigo.geneontology.org/amigo/term/GO:0021872	54	8	2.23558	3.57848	0.00157538	0.0325482	1745;1746;2066;2263;6092;6299;10371;23314	SATB2;DLX2;ROBO2;DLX1;ERBB4;SALL1;SEMA3A;FGFR2	geneontology_Biological_Process
GO:0060562	epithelial tube morphogenesis	http://amigo.geneontology.org/amigo/term/GO:0060562	250	21	10.3499	2.029	0.00162725	0.0334977	25;650;652;1909;2263;2348;4208;4323;4435;4776;5613;5914;6299;6423;7291;7471;8321;9788;10736;27086;57619	MTSS1;FOLR1;BMP2;MEF2C;BMP4;SHROOM3;SALL1;WNT1;PRKX;ABL1;CITED1;RARA;FOXP1;TWIST1;EDNRA;FZD1;FGFR2;NFATC4;MMP14;SFRP2;SIX2	geneontology_Biological_Process
GO:0060541	respiratory system development	http://amigo.geneontology.org/amigo/term/GO:0060541	153	15	6.33415	2.36811	0.00166594	0.0341699	652;1896;1956;2263;4015;4323;5159;5251;5764;5914;7043;7477;9242;10409;51668	PHEX;LOX;BMP4;HSPB11;EDA;RARA;PDGFRB;TGFB3;FGFR2;MMP14;BASP1;WNT7B;EGFR;MSC;PTN	geneontology_Biological_Process
GO:0007611	learning or memory	http://amigo.geneontology.org/amigo/term/GO:0007611	201	18	8.32134	2.16311	0.00169708	0.0346829	627;1956;2048;2890;3269;3678;3725;4208;5577;5649;5764;5803;6547;7143;8061;9378;9610;22943	PTPRZ1;DKK1;SLC8A3;NRXN1;TNR;MEF2C;BDNF;RELN;GRIA1;PRKAR2B;RIN1;HRH1;ITGA5;EPHB2;FOSL1;JUN;EGFR;PTN	geneontology_Biological_Process
GO:0060828	regulation of canonical Wnt signaling pathway	http://amigo.geneontology.org/amigo/term/GO:0060828	169	16	6.99655	2.28684	0.00170556	0.0347308	650;857;1000;1896;1956;2263;2348;3487;4790;6423;6934;8313;8321;22943;25805;81029	DKK1;BAMBI;FOLR1;CDH2;BMP2;TCF7L2;EDA;AXIN2;NFKB1;FZD1;IGFBP4;FGFR2;CAV1;EGFR;SFRP2;WNT5B	geneontology_Biological_Process
GO:0098900	regulation of action potential	http://amigo.geneontology.org/amigo/term/GO:0098900	43	7	1.78019	3.93217	0.00175503	0.0352168	148;274;775;857;948;1525;5774	CD36;CXADR;PTPN3;ADRA1A;BIN1;CACNA1C;CAV1	geneontology_Biological_Process
GO:0001706	endoderm formation	http://amigo.geneontology.org/amigo/term/GO:0001706	43	7	1.78019	3.93217	0.00175503	0.0352168	1289;1291;3678;3912;4313;4323;22943	DKK1;LAMB1;ITGA5;COL5A1;MMP14;MMP2;COL6A1	geneontology_Biological_Process
GO:0034405	response to fluid shear stress	http://amigo.geneontology.org/amigo/term/GO:0034405	32	6	1.32479	4.52902	0.00176053	0.0352168	4091;4092;4208;5159;7043;9788	MTSS1;SMAD6;MEF2C;SMAD7;PDGFRB;TGFB3	geneontology_Biological_Process
GO:0044273	sulfur compound catabolic process	http://amigo.geneontology.org/amigo/term/GO:0044273	32	6	1.32479	4.52902	0.00176053	0.0352168	176;1462;1634;4060;4969;10675	CSPG5;LUM;VCAN;ACAN;DCN;OGN	geneontology_Biological_Process
GO:0060317	cardiac epithelial to mesenchymal transition	http://amigo.geneontology.org/amigo/term/GO:0060317	32	6	1.32479	4.52902	0.00176053	0.0352168	650;652;1942;7043;7291;23462	HEY1;BMP2;BMP4;EFNA1;TWIST1;TGFB3	geneontology_Biological_Process
GO:0060071	Wnt signaling pathway, planar cell polarity pathway	http://amigo.geneontology.org/amigo/term/GO:0060071	55	8	2.27698	3.51342	0.00177832	0.035323	25;4919;6423;7471;7855;8321;9863;22943	DKK1;WNT1;MAGI2;FZD5;ABL1;ROR1;FZD1;SFRP2	geneontology_Biological_Process
GO:0010518	positive regulation of phospholipase activity	http://amigo.geneontology.org/amigo/term/GO:0010518	55	8	2.27698	3.51342	0.00177832	0.035323	148;185;627;1909;1956;2263;3702;5159	ITK;ADRA1A;BDNF;PDGFRB;AGTR1;EDNRA;FGFR2;EGFR	geneontology_Biological_Process
GO:0001704	formation of primary germ layer	http://amigo.geneontology.org/amigo/term/GO:0001704	95	11	3.93297	2.79687	0.00182934	0.0361196	652;1289;1291;2263;3678;3912;4313;4323;6423;10736;22943	DKK1;BMP4;LAMB1;ITGA5;COL5A1;FGFR2;MMP14;MMP2;SFRP2;SIX2;COL6A1	geneontology_Biological_Process
GO:0040017	positive regulation of locomotion	http://amigo.geneontology.org/amigo/term/GO:0040017	430	31	17.8019	1.74139	0.00183118	0.0361196	25;284;301;650;652;857;858;1956;2621;3082;3480;3678;3725;3912;3958;4323;5159;5328;5649;7070;7114;7291;10371;10512;22800;27086;57580;80310;81029;92421;255061	CHMP4C;ANGPT1;TAC4;PDGFD;IGF1R;BMP2;BMP4;PREX1;RELN;RRAS2;ABL1;ANXA1;TMSB4X;LAMB1;CAV2;GAS6;FOXP1;LGALS3;TWIST1;PDGFRB;ITGA5;SEMA3A;SEMA3C;PLAU;JUN;MMP14;THY1;CAV1;EGFR;HGF;WNT5B	geneontology_Biological_Process
GO:0046777	protein autophosphorylation	http://amigo.geneontology.org/amigo/term/GO:0046777	203	18	8.40414	2.1418	0.0018954	0.0372564	25;857;1956;2049;2066;2081;2263;3480;3645;3702;3725;5159;5613;7070;9961;53904;80310;85456	ITK;MYO3A;PDGFD;IGF1R;ERBB4;ERN1;PRKX;ABL1;INSRR;MVP;PDGFRB;TNKS1BP1;FGFR2;JUN;THY1;EPHB3;CAV1;EGFR	geneontology_Biological_Process
GO:0010771	negative regulation of cell morphogenesis involved in differentiation	http://amigo.geneontology.org/amigo/term/GO:0010771	82	10	3.39478	2.9457	0.00197391	0.0386655	1942;1946;2048;2192;2633;4776;7070;7143;10371;10512	TNR;EFNA1;EFNA5;SEMA3A;EPHB2;SEMA3C;GBP1;NFATC4;THY1;FBLN1	geneontology_Biological_Process
GO:0090175	regulation of establishment of planar polarity	http://amigo.geneontology.org/amigo/term/GO:0090175	56	8	2.31838	3.45068	0.00200136	0.0390679	25;4919;6423;7471;7855;8321;9863;22943	DKK1;WNT1;MAGI2;FZD5;ABL1;ROR1;FZD1;SFRP2	geneontology_Biological_Process
GO:1900274	regulation of phospholipase C activity	http://amigo.geneontology.org/amigo/term/GO:1900274	44	7	1.82159	3.8428	0.00201421	0.0391836	25;148;627;1909;1956;3702;5159	ITK;ADRA1A;BDNF;ABL1;PDGFRB;EDNRA;EGFR	geneontology_Biological_Process
GO:0035313	wound healing, spreading of epidermal cells	http://amigo.geneontology.org/amigo/term/GO:0035313	14	4	0.579596	6.90136	0.00208183	0.0400859	1289;3678;4321;90102	MMP12;ITGA5;COL5A1;PHLDB2	geneontology_Biological_Process
GO:0003184	pulmonary valve morphogenesis	http://amigo.geneontology.org/amigo/term/GO:0003184	14	4	0.579596	6.90136	0.00208183	0.0400859	652;4091;6092;23462	HEY1;ROBO2;SMAD6;BMP4	geneontology_Biological_Process
GO:0072283	metanephric renal vesicle morphogenesis	http://amigo.geneontology.org/amigo/term/GO:0072283	14	4	0.579596	6.90136	0.00208183	0.0400859	652;4435;6299;10736	BMP4;SALL1;CITED1;SIX2	geneontology_Biological_Process
GO:0061437	renal system vasculature development	http://amigo.geneontology.org/amigo/term/GO:0061437	23	5	0.952193	5.25104	0.00215281	0.0406236	59;284;652;5159;80310	ANGPT1;PDGFD;BMP4;PDGFRB;ACTA2	geneontology_Biological_Process
GO:0061440	kidney vasculature development	http://amigo.geneontology.org/amigo/term/GO:0061440	23	5	0.952193	5.25104	0.00215281	0.0406236	59;284;652;5159;80310	ANGPT1;PDGFD;BMP4;PDGFRB;ACTA2	geneontology_Biological_Process
GO:0003180	aortic valve morphogenesis	http://amigo.geneontology.org/amigo/term/GO:0003180	23	5	0.952193	5.25104	0.00215281	0.0406236	652;1942;4091;6092;7291	ROBO2;SMAD6;BMP4;EFNA1;TWIST1	geneontology_Biological_Process
GO:0071295	cellular response to vitamin	http://amigo.geneontology.org/amigo/term/GO:0071295	23	5	0.952193	5.25104	0.00215281	0.0406236	2348;2621;5251;5764;25959	PHEX;FOLR1;GAS6;KANK2;PTN	geneontology_Biological_Process
GO:0072273	metanephric nephron morphogenesis	http://amigo.geneontology.org/amigo/term/GO:0072273	23	5	0.952193	5.25104	0.00215281	0.0406236	652;4435;5159;6299;10736	BMP4;SALL1;CITED1;PDGFRB;SIX2	geneontology_Biological_Process
GO:0000578	embryonic axis specification	http://amigo.geneontology.org/amigo/term/GO:0000578	23	5	0.952193	5.25104	0.00215281	0.0406236	4091;4435;7471;7855;10409	SMAD6;WNT1;FZD5;CITED1;BASP1	geneontology_Biological_Process
GO:0003281	ventricular septum development	http://amigo.geneontology.org/amigo/term/GO:0003281	57	8	2.35978	3.39014	0.00224585	0.0422384	652;2263;4091;4092;6092;6299;8321;23462	HEY1;ROBO2;SMAD6;BMP4;SALL1;SMAD7;FZD1;FGFR2	geneontology_Biological_Process
GO:0014033	neural crest cell differentiation	http://amigo.geneontology.org/amigo/term/GO:0014033	70	9	2.89798	3.10561	0.002268	0.0425138	652;1909;1947;2066;2348;4208;7291;10371;10512	FOLR1;MEF2C;BMP4;ERBB4;EFNB1;TWIST1;EDNRA;SEMA3A;SEMA3C	geneontology_Biological_Process
GO:0034330	cell junction organization	http://amigo.geneontology.org/amigo/term/GO:0034330	240	20	9.93593	2.0129	0.00228795	0.0427326	25;87;857;1000;1525;1946;2042;2318;2706;3678;4092;4323;5339;7043;7070;7145;7414;7855;57555;90102	CXADR;CDH2;SMAD7;FZD5;ABL1;VCL;PLEC;TNS1;EFNA5;NLGN2;ACTN1;ITGA5;TGFB3;MMP14;PHLDB2;THY1;CAV1;EPHA3;GJB2;FLNC	geneontology_Biological_Process
GO:0050701	interleukin-1 secretion	http://amigo.geneontology.org/amigo/term/GO:0050701	45	7	1.86299	3.75741	0.00230204	0.0427326	384;948;2621;7855;27086;55655;116337	PANX3;CD36;NLRP2;FZD5;GAS6;FOXP1;ARG2	geneontology_Biological_Process
GO:0048738	cardiac muscle tissue development	http://amigo.geneontology.org/amigo/term/GO:0048738	174	16	7.20355	2.22113	0.00230232	0.0427326	148;650;652;1525;2066;2263;4000;4092;4205;4208;4628;5159;5914;7168;9172;22943	DKK1;CXADR;BMP2;MYOM2;MEF2C;BMP4;ERBB4;ADRA1A;SMAD7;MEF2A;RARA;TPM1;LMNA;PDGFRB;MYH10;FGFR2	geneontology_Biological_Process
GO:0060042	retina morphogenesis in camera-type eye	http://amigo.geneontology.org/amigo/term/GO:0060042	34	6	1.40759	4.26261	0.00243663	0.0450776	5764;7070;10265;23554;28996;57010	IRX5;TSPAN12;CABP4;HIPK2;THY1;PTN	geneontology_Biological_Process
GO:0031400	negative regulation of protein modification process	http://amigo.geneontology.org/amigo/term/GO:0031400	457	32	18.9197	1.69136	0.00246567	0.0454662	25;284;624;652;857;1647;1942;2048;2192;2633;3082;3480;3486;3725;3958;4091;4092;4616;5296;5577;5764;6423;7070;7291;8651;9961;22943;27330;55861;56937;64359;84062	DKK1;ANGPT1;SMAD6;RPS6KA6;DBNDD2;IGF1R;BMP4;GADD45B;SMAD7;EFNA1;PRKAR2B;DTNBP1;ABL1;PIK3R2;BDKRB2;NXN;SOCS1;MVP;LGALS3;TWIST1;EPHB2;JUN;GBP1;GADD45A;THY1;IGFBP3;CAV1;SFRP2;HGF;PMEPA1;FBLN1;PTN	geneontology_Biological_Process
GO:0051098	regulation of binding	http://amigo.geneontology.org/amigo/term/GO:0051098	329	25	13.6205	1.83547	0.00247998	0.0455816	25;284;302;602;627;650;652;857;948;3725;3955;3958;4208;4776;5914;6934;7114;7291;10498;10763;22943;23462;25805;28996;84062	DKK1;BAMBI;ANGPT1;CD36;HEY1;BMP2;MEF2C;BMP4;NES;BDNF;TCF7L2;DTNBP1;HIPK2;ABL1;ANXA2;RARA;TMSB4X;CARM1;LGALS3;LFNG;TWIST1;BCL3;JUN;NFATC4;CAV1	geneontology_Biological_Process
GO:0003073	regulation of systemic arterial blood pressure	http://amigo.geneontology.org/amigo/term/GO:0003073	71	9	2.93938	3.06187	0.0025046	0.0457373	148;185;2013;2621;3816;3817;4311;7168;89797	KLK1;ADRA1A;KLK2;NAV2;EMP2;TPM1;GAS6;AGTR1;MME	geneontology_Biological_Process
GO:0110110	positive regulation of animal organ morphogenesis	http://amigo.geneontology.org/amigo/term/GO:0110110	71	9	2.93938	3.06187	0.0025046	0.0457373	650;652;2263;5764;6092;7291;10409;10512;22943	DKK1;ROBO2;BMP2;BMP4;TWIST1;SEMA3C;FGFR2;BASP1;PTN	geneontology_Biological_Process
GO:0007605	sensory perception of sound	http://amigo.geneontology.org/amigo/term/GO:0007605	99	11	4.09857	2.68386	0.00254818	0.0463834	1302;1690;2562;2706;4646;4919;8556;9455;26521;53904;89797	COL11A2;COCH;HOMER2;MYO3A;MYO6;CDC14A;GABRB3;TIMM8B;NAV2;ROR1;GJB2	geneontology_Biological_Process
GO:0007044	cell-substrate junction assembly	http://amigo.geneontology.org/amigo/term/GO:0007044	85	10	3.51897	2.84174	0.00258689	0.0469372	25;87;1946;2042;3678;4323;5339;7070;7145;90102	ABL1;PLEC;TNS1;EFNA5;ACTN1;ITGA5;MMP14;PHLDB2;THY1;EPHA3	geneontology_Biological_Process
GO:0034394	protein localization to cell surface	http://amigo.geneontology.org/amigo/term/GO:0034394	46	7	1.90439	3.67572	0.00262057	0.0473962	284;627;2013;2066;7414;10516;30851	ANGPT1;ERBB4;BDNF;TAX1BP3;EMP2;VCL;FBLN5	geneontology_Biological_Process
GO:0048167	regulation of synaptic plasticity	http://amigo.geneontology.org/amigo/term/GO:0048167	145	14	6.00296	2.33218	0.00271044	0.0487483	25;2048;2890;3269;4208;4776;5649;5764;5914;6547;7143;9066;9610;9699	SLC8A3;TNR;MEF2C;RELN;GRIA1;RIMS2;ABL1;RARA;SYT7;RIN1;HRH1;EPHB2;NFATC4;PTN	geneontology_Biological_Process
GO:2000147	positive regulation of cell motility	http://amigo.geneontology.org/amigo/term/GO:2000147	404	29	16.7255	1.73388	0.00271326	0.0487483	25;284;301;650;652;857;1956;2621;3082;3480;3678;3725;3912;3958;4323;5159;5328;5649;7070;7114;7291;10371;10512;22800;27086;57580;80310;81029;255061	ANGPT1;TAC4;PDGFD;IGF1R;BMP2;BMP4;PREX1;RELN;RRAS2;ABL1;ANXA1;TMSB4X;LAMB1;GAS6;FOXP1;LGALS3;TWIST1;PDGFRB;ITGA5;SEMA3A;SEMA3C;PLAU;JUN;MMP14;THY1;CAV1;EGFR;HGF;WNT5B	geneontology_Biological_Process
GO:0010744	positive regulation of macrophage derived foam cell differentiation	http://amigo.geneontology.org/amigo/term/GO:0010744	15	4	0.620996	6.44127	0.00274699	0.0487483	185;948;4023;4790	CD36;LPL;NFKB1;AGTR1	geneontology_Biological_Process
GO:0001710	mesodermal cell fate commitment	http://amigo.geneontology.org/amigo/term/GO:0001710	15	4	0.620996	6.44127	0.00274699	0.0487483	652;6423;10736;22943	DKK1;BMP4;SFRP2;SIX2	geneontology_Biological_Process
GO:0097094	craniofacial suture morphogenesis	http://amigo.geneontology.org/amigo/term/GO:0097094	15	4	0.620996	6.44127	0.00274699	0.0487483	652;4323;7043;7291	BMP4;TWIST1;TGFB3;MMP14	geneontology_Biological_Process
GO:1904948	midbrain dopaminergic neuron differentiation	http://amigo.geneontology.org/amigo/term/GO:1904948	15	4	0.620996	6.44127	0.00274699	0.0487483	6423;7471;8321;22943	DKK1;WNT1;FZD1;SFRP2	geneontology_Biological_Process
GO:0048145	regulation of fibroblast proliferation	http://amigo.geneontology.org/amigo/term/GO:0048145	72	9	2.98078	3.01935	0.00276037	0.0487648	302;1021;1956;2621;3725;5159;6277;7471;80310	PDGFD;WNT1;ANXA2;GAS6;S100A6;PDGFRB;JUN;CDK6;EGFR	geneontology_Biological_Process
GO:0090130	tissue migration	http://amigo.geneontology.org/amigo/term/GO:0090130	244	20	10.1015	1.9799	0.00277376	0.0487648	25;59;72;284;301;652;1634;1942;2013;2191;3725;4017;4208;4627;5613;6915;7114;10371;25959;27086	ANGPT1;MEF2C;BMP4;TBXA2R;PRKX;EFNA1;ABL1;EMP2;ANXA1;TMSB4X;FOXP1;KANK2;MYH9;SEMA3A;JUN;LOXL2;ACTG2;DCN;ACTA2;FAP	geneontology_Biological_Process
GO:0010769	regulation of cell morphogenesis involved in differentiation	http://amigo.geneontology.org/amigo/term/GO:0010769	244	20	10.1015	1.9799	0.00277376	0.0487648	25;627;1000;1942;1946;2048;2049;2192;2633;4776;5649;6092;7070;7143;10154;10371;10512;23566;51330;57580	ROBO2;CDH2;TNR;LPAR3;BDNF;PREX1;RELN;EFNA1;ABL1;PLXNC1;EFNA5;TNFRSF12A;SEMA3A;EPHB2;SEMA3C;GBP1;NFATC4;THY1;EPHB3;FBLN1	geneontology_Biological_Process
GO:0051966	regulation of synaptic transmission, glutamatergic	http://amigo.geneontology.org/amigo/term/GO:0051966	59	8	2.44258	3.27522	0.00280481	0.0491567	1000;1956;4208;5649;7143;9378;22943;57555	DKK1;NRXN1;CDH2;TNR;MEF2C;RELN;NLGN2;EGFR	geneontology_Biological_Process
GO:0042770	signal transduction in response to DNA damage	http://amigo.geneontology.org/amigo/term/GO:0042770	115	12	4.76097	2.5205	0.00281852	0.0491567	25;602;1647;3090;4646;7291;7471;10498;27330;28996;83667;85456	RPS6KA6;MYO6;WNT1;HIPK2;ABL1;HIC1;SESN2;CARM1;TWIST1;TNKS1BP1;BCL3;GADD45A	geneontology_Biological_Process
GO:0010927	cellular component assembly involved in morphogenesis	http://amigo.geneontology.org/amigo/term/GO:0010927	86	10	3.56037	2.80869	0.0028221	0.0491567	4205;4208;4628;5159;5376;7140;7168;9172;90102;200576	MYOM2;MEF2C;MEF2A;PIKFYVE;TPM1;PDGFRB;MYH10;PMP22;PHLDB2;TNNT3	geneontology_Biological_Process
GO:0032330	regulation of chondrocyte differentiation	http://amigo.geneontology.org/amigo/term/GO:0032330	35	6	1.44899	4.14082	0.00283998	0.0491656	302;652;4017;4094;8313;10736	BMP4;ANXA2;AXIN2;MAF;LOXL2;SIX2	geneontology_Biological_Process
GO:0032570	response to progesterone	http://amigo.geneontology.org/amigo/term/GO:0032570	35	6	1.44899	4.14082	0.00283998	0.0491656	857;2706;5732;5764;7043;8061	PTGER2;FOSL1;TGFB3;CAV1;GJB2;PTN	geneontology_Biological_Process
GO:0031012	extracellular matrix	http://amigo.geneontology.org/amigo/term/GO:0031012	344	65	11.3887	5.70739	0	0	165;176;249;301;302;1000;1281;1289;1291;1292;1293;1296;1302;1462;1634;1690;1758;1946;2162;2192;2200;2263;3381;3912;3956;3958;4015;4016;4017;4060;4148;4239;4256;4313;4320;4321;4323;4684;4969;5118;5649;5654;5764;5803;6277;6423;6649;7041;7043;7045;7058;7143;7373;9507;10085;10516;22795;23767;25878;25975;50509;56955;59277;81029;89797	PTPRZ1;COL11A2;DMP1;IBSP;COCH;MEPE;ALPL;NCAM1;CDH2;LOX;TNR;MMP12;RELN;ANXA2;NAV2;TGFB1I1;ANXA1;EFNA5;PCOLCE;LAMB1;LGALS3;COL5A3;S100A6;MATN3;ADAMTS4;COL5A1;FBN1;NTN4;TGFB3;FBLN5;FGFR2;F13A1;MGP;MMP14;LGALS1;LOXL2;MMP2;SOD3;MMP11;FLRT3;LUM;EDIL3;SFRP2;THBS2;MXRA5;VCAN;WNT5B;ACAN;HTRA1;FBLN1;DCN;NID2;COL6A1;COL6A3;COL6A2;AEBP1;COL14A1;OGN;PTN;COL8A2;TGFBI;LOXL1;MFAP4;COL3A1;EGFL6	geneontology_Cellular_Component
GO:0062023	collagen-containing extracellular matrix	http://amigo.geneontology.org/amigo/term/GO:0062023	278	54	9.20369	5.86721	0	0	165;176;301;302;1000;1281;1289;1291;1292;1293;1296;1302;1462;1634;1690;1946;2162;2192;2200;2263;3912;3956;3958;4016;4017;4060;4239;4256;4313;4684;4969;5118;5654;5764;5803;6277;6423;6649;7041;7043;7045;7058;7143;7373;9507;10085;10516;22795;25878;25975;50509;59277;81029;89797	PTPRZ1;COL11A2;COCH;NCAM1;CDH2;TNR;ANXA2;NAV2;TGFB1I1;ANXA1;EFNA5;PCOLCE;LAMB1;LGALS3;COL5A3;S100A6;ADAMTS4;COL5A1;FBN1;NTN4;TGFB3;FBLN5;FGFR2;F13A1;MGP;LGALS1;LOXL2;MMP2;SOD3;LUM;EDIL3;SFRP2;THBS2;MXRA5;VCAN;WNT5B;ACAN;HTRA1;FBLN1;DCN;NID2;COL6A1;COL6A3;COL6A2;AEBP1;COL14A1;OGN;PTN;COL8A2;TGFBI;LOXL1;MFAP4;COL3A1;EGFL6	geneontology_Cellular_Component
GO:0042383	sarcolemma	http://amigo.geneontology.org/amigo/term/GO:0042383	117	23	3.8735	5.93779	3.61555e-12	8.52065e-10	148;274;301;302;775;857;858;1000;1291;1292;1293;1837;2318;5339;6547;6641;7043;7412;7414;8082;23336;81493;84062	SLC8A3;CDH2;ADRA1A;DTNA;SYNM;DTNBP1;ANXA2;ANXA1;VCL;PLEC;BIN1;CAV2;CACNA1C;SNTB1;SYNC;TGFB3;SSPN;CAV1;VCAM1;FLNC;COL6A1;COL6A3;COL6A2	geneontology_Cellular_Component
GO:0044420	extracellular matrix component	http://amigo.geneontology.org/amigo/term/GO:0044420	43	14	1.42359	9.83428	4.79004e-11	7.36805e-09	176;1281;1289;1302;2192;2200;3912;4060;4239;5803;7143;7373;10516;50509	PTPRZ1;COL11A2;TNR;LAMB1;COL5A3;COL5A1;FBN1;FBLN5;LUM;ACAN;FBLN1;COL14A1;MFAP4;COL3A1	geneontology_Cellular_Component
GO:0015629	actin cytoskeleton	http://amigo.geneontology.org/amigo/term/GO:0015629	394	41	13.0441	3.14319	5.21079e-11	7.36805e-09	25;59;72;87;273;274;301;800;1000;2275;2633;3983;4046;4627;4628;4646;4919;5236;5244;5357;5914;7140;7168;7171;7412;7414;7791;9172;9260;9788;10602;22885;23026;27289;30851;51474;53904;55742;55970;57619;339451	MYO3A;MTSS1;ABLIM1;CDH2;MYO6;PLS1;MYOM2;SHROOM3;MYO16;ABCB4;CDC42EP3;KLHL17;RND1;ABL1;PDLIM7;FHL3;RARA;TAX1BP3;PARVA;ZYX;ABLIM3;TPM1;ANXA1;VCL;BIN1;TPM4;ROR1;ACTN1;LIMA1;PGM1;MYH9;MYH10;GNG12;GBP1;LSP1;AMPH;CALD1;TNNT3;ACTG2;VCAM1;ACTA2	geneontology_Cellular_Component
GO:0005912	adherens junction	http://amigo.geneontology.org/amigo/term/GO:0005912	484	45	16.0237	2.80834	2.42122e-10	2.853e-08	87;301;302;857;858;1000;1525;1946;1956;2191;2273;2275;2318;3159;3678;4092;4267;4311;4323;4627;5159;5244;5328;5339;6641;7041;7070;7145;7171;7414;7791;8321;9260;22800;22801;23150;23336;23767;27289;30011;51474;55742;57619;85456;90102	CXADR;CDH2;SHROOM3;HMGA1;ABCB4;SYNM;SMAD7;RRAS2;FRMD4B;RND1;PDLIM7;FHL3;ANXA2;PARVA;ZYX;TGFB1I1;CD99;ANXA1;VCL;PLEC;TNS1;EFNA5;TPM4;CAV2;ACTN1;SNTB1;LIMA1;PDGFRB;TNKS1BP1;MYH9;ITGA5;SH3KBP1;FZD1;FHL1;PLAU;MMP14;PHLDB2;THY1;CAV1;FLRT3;EGFR;MME;ITGA11;FLNC;FAP	geneontology_Cellular_Component
GO:0070161	anchoring junction	http://amigo.geneontology.org/amigo/term/GO:0070161	497	45	16.4541	2.73488	5.74578e-10	5.80323e-08	87;301;302;857;858;1000;1525;1946;1956;2191;2273;2275;2318;3159;3678;4092;4267;4311;4323;4627;5159;5244;5328;5339;6641;7041;7070;7145;7171;7414;7791;8321;9260;22800;22801;23150;23336;23767;27289;30011;51474;55742;57619;85456;90102	CXADR;CDH2;SHROOM3;HMGA1;ABCB4;SYNM;SMAD7;RRAS2;FRMD4B;RND1;PDLIM7;FHL3;ANXA2;PARVA;ZYX;TGFB1I1;CD99;ANXA1;VCL;PLEC;TNS1;EFNA5;TPM4;CAV2;ACTN1;SNTB1;LIMA1;PDGFRB;TNKS1BP1;MYH9;ITGA5;SH3KBP1;FZD1;FHL1;PLAU;MMP14;PHLDB2;THY1;CAV1;FLRT3;EGFR;MME;ITGA11;FLNC;FAP	geneontology_Cellular_Component
GO:0005788	endoplasmic reticulum lumen	http://amigo.geneontology.org/amigo/term/GO:0005788	234	29	7.74699	3.74339	7.38837e-10	6.52947e-08	652;1000;1281;1289;1291;1292;1293;1296;1302;1462;1758;2200;2621;3486;3487;3912;3956;4148;5799;7373;7471;7477;11098;50509;56955;79188;80310;81029;283208	COL11A2;DMP1;MEPE;CDH2;PDGFD;BMP4;WNT1;PTPRN2;TMEM43;LAMB1;GAS6;COL5A3;MATN3;COL5A1;FBN1;IGFBP4;IGFBP3;LGALS1;WNT7B;PRSS23;VCAN;WNT5B;P4HA3;COL6A1;COL6A3;COL6A2;COL14A1;COL8A2;COL3A1	geneontology_Cellular_Component
GO:0005604	basement membrane	http://amigo.geneontology.org/amigo/term/GO:0005604	73	16	2.4168	6.62034	1.39152e-09	1.09311e-07	176;302;1289;1296;1946;2192;2200;3912;4016;4017;5764;7045;7058;22795;25975;59277	ANXA2;EFNA5;LAMB1;COL5A1;FBN1;NTN4;LOXL2;THBS2;ACAN;FBLN1;NID2;PTN;COL8A2;TGFBI;LOXL1;EGFL6	geneontology_Cellular_Component
GO:0005581	collagen trimer	http://amigo.geneontology.org/amigo/term/GO:0005581	58	14	1.92019	7.29093	3.94894e-09	2.7919e-07	1281;1289;1291;1292;1293;1296;1302;1634;1896;4015;4060;7373;50509;114897	COL11A2;C1QTNF1;LOX;EDA;COL5A3;COL5A1;LUM;DCN;COL6A1;COL6A3;COL6A2;COL14A1;COL8A2;COL3A1	geneontology_Cellular_Component
GO:0005925	focal adhesion	http://amigo.geneontology.org/amigo/term/GO:0005925	371	36	12.2826	2.93097	5.73243e-09	3.68439e-07	87;301;857;858;1000;1956;2191;2273;2275;2318;3159;3678;4267;4311;4323;4627;5159;5244;5328;5339;6641;7041;7070;7145;7171;7414;7791;8321;9260;22800;22801;23767;30011;51474;55742;90102	CDH2;HMGA1;ABCB4;RRAS2;PDLIM7;FHL3;PARVA;ZYX;TGFB1I1;CD99;ANXA1;VCL;PLEC;TNS1;TPM4;CAV2;ACTN1;SNTB1;LIMA1;PDGFRB;MYH9;ITGA5;SH3KBP1;FZD1;FHL1;PLAU;MMP14;PHLDB2;THY1;CAV1;FLRT3;EGFR;MME;ITGA11;FLNC;FAP	geneontology_Cellular_Component
GO:0005924	cell-substrate adherens junction	http://amigo.geneontology.org/amigo/term/GO:0005924	373	36	12.3488	2.91525	6.61555e-09	3.89766e-07	87;301;857;858;1000;1956;2191;2273;2275;2318;3159;3678;4267;4311;4323;4627;5159;5244;5328;5339;6641;7041;7070;7145;7171;7414;7791;8321;9260;22800;22801;23767;30011;51474;55742;90102	CDH2;HMGA1;ABCB4;RRAS2;PDLIM7;FHL3;PARVA;ZYX;TGFB1I1;CD99;ANXA1;VCL;PLEC;TNS1;TPM4;CAV2;ACTN1;SNTB1;LIMA1;PDGFRB;MYH9;ITGA5;SH3KBP1;FZD1;FHL1;PLAU;MMP14;PHLDB2;THY1;CAV1;FLRT3;EGFR;MME;ITGA11;FLNC;FAP	geneontology_Cellular_Component
GO:0030055	cell-substrate junction	http://amigo.geneontology.org/amigo/term/GO:0030055	376	36	12.4482	2.89199	8.18413e-09	4.45091e-07	87;301;857;858;1000;1956;2191;2273;2275;2318;3159;3678;4267;4311;4323;4627;5159;5244;5328;5339;6641;7041;7070;7145;7171;7414;7791;8321;9260;22800;22801;23767;30011;51474;55742;90102	CDH2;HMGA1;ABCB4;RRAS2;PDLIM7;FHL3;PARVA;ZYX;TGFB1I1;CD99;ANXA1;VCL;PLEC;TNS1;TPM4;CAV2;ACTN1;SNTB1;LIMA1;PDGFRB;MYH9;ITGA5;SH3KBP1;FZD1;FHL1;PLAU;MMP14;PHLDB2;THY1;CAV1;FLRT3;EGFR;MME;ITGA11;FLNC;FAP	geneontology_Cellular_Component
GO:0032432	actin filament bundle	http://amigo.geneontology.org/amigo/term/GO:0032432	59	13	1.9533	6.6554	4.6712e-08	2.35896e-06	87;2275;3983;4627;4628;4919;5357;7168;7171;7791;9260;22885;51474	ABLIM1;PLS1;PDLIM7;FHL3;ZYX;ABLIM3;TPM1;TPM4;ROR1;ACTN1;LIMA1;MYH9;MYH10	geneontology_Cellular_Component
GO:0045121	membrane raft	http://amigo.geneontology.org/amigo/term/GO:0045121	273	28	9.03816	3.09798	9.70989e-08	4.5766e-06	148;284;302;355;483;857;858;948;1000;1272;1525;1946;1947;1956;2013;3920;5244;5577;6530;7070;7132;7143;7846;8631;23180;23209;30846;200576	ANGPT1;CD36;MLC1;CXADR;CDH2;SLC6A2;TNR;ADRA1A;ABCB4;PRKAR2B;PIKFYVE;SKAP1;ATP1B3;ANXA2;RFTN1;EMP2;LAMP2;TNFRSF1A;EFNB1;EFNA5;CAV2;EHD2;TUBA1A;FAS;THY1;CNTN1;CAV1;EGFR	geneontology_Cellular_Component
GO:0098857	membrane microdomain	http://amigo.geneontology.org/amigo/term/GO:0098857	274	28	9.07126	3.08667	1.04933e-07	4.63673e-06	148;284;302;355;483;857;858;948;1000;1272;1525;1946;1947;1956;2013;3920;5244;5577;6530;7070;7132;7143;7846;8631;23180;23209;30846;200576	ANGPT1;CD36;MLC1;CXADR;CDH2;SLC6A2;TNR;ADRA1A;ABCB4;PRKAR2B;PIKFYVE;SKAP1;ATP1B3;ANXA2;RFTN1;EMP2;LAMP2;TNFRSF1A;EFNB1;EFNA5;CAV2;EHD2;TUBA1A;FAS;THY1;CNTN1;CAV1;EGFR	geneontology_Cellular_Component
GO:0097060	synaptic membrane	http://amigo.geneontology.org/amigo/term/GO:0097060	344	32	11.3887	2.80979	1.14357e-07	4.75592e-06	148;301;775;1000;1131;1272;1363;1759;2048;2066;2562;2563;2890;6530;6547;8061;8082;8787;9066;9229;9378;9454;9455;9699;10675;22854;23767;53616;53826;57555;84062;339451	SLC8A3;NRXN1;CPE;HOMER2;FXYD6;CDH2;SLC6A2;CHRM3;ERBB4;ADRA1A;DLGAP1;GABRD;GRIA1;GABRB3;RGS9;CSPG5;RIMS2;KLHL17;ADAM22;DTNBP1;SYT7;ANXA1;HOMER3;NLGN2;CACNA1C;EPHB2;FOSL1;SSPN;CNTN1;NTNG1;DNM1;FLRT3	geneontology_Cellular_Component
GO:0001725	stress fiber	http://amigo.geneontology.org/amigo/term/GO:0001725	54	12	1.78777	6.71228	1.40179e-07	5.21613e-06	87;2275;3983;4627;4628;4919;7168;7171;7791;9260;22885;51474	ABLIM1;PDLIM7;FHL3;ZYX;ABLIM3;TPM1;TPM4;ROR1;ACTN1;LIMA1;MYH9;MYH10	geneontology_Cellular_Component
GO:0097517	contractile actin filament bundle	http://amigo.geneontology.org/amigo/term/GO:0097517	54	12	1.78777	6.71228	1.40179e-07	5.21613e-06	87;2275;3983;4627;4628;4919;7168;7171;7791;9260;22885;51474	ABLIM1;PDLIM7;FHL3;ZYX;ABLIM3;TPM1;TPM4;ROR1;ACTN1;LIMA1;MYH9;MYH10	geneontology_Cellular_Component
GO:0098589	membrane region	http://amigo.geneontology.org/amigo/term/GO:0098589	281	28	9.30301	3.00978	1.78579e-07	6.31278e-06	148;284;302;355;483;857;858;948;1000;1272;1525;1946;1947;1956;2013;3920;5244;5577;6530;7070;7132;7143;7846;8631;23180;23209;30846;200576	ANGPT1;CD36;MLC1;CXADR;CDH2;SLC6A2;TNR;ADRA1A;ABCB4;PRKAR2B;PIKFYVE;SKAP1;ATP1B3;ANXA2;RFTN1;EMP2;LAMP2;TNFRSF1A;EFNB1;EFNA5;CAV2;EHD2;TUBA1A;FAS;THY1;CNTN1;CAV1;EGFR	geneontology_Cellular_Component
GO:0005796	Golgi lumen	http://amigo.geneontology.org/amigo/term/GO:0005796	80	14	2.64854	5.28592	3.03349e-07	1.02127e-05	176;1462;1634;2621;4060;4320;4323;4969;6382;6649;7471;7477;10675;81029	WNT1;CSPG5;GAS6;MMP14;SDC1;WNT7B;SOD3;MMP11;LUM;VCAN;WNT5B;ACAN;DCN;OGN	geneontology_Cellular_Component
GO:0031252	cell leading edge	http://amigo.geneontology.org/amigo/term/GO:0031252	336	30	11.1239	2.6969	7.0094e-07	2.25257e-05	25;59;72;87;273;302;1000;1021;2191;2890;3678;3983;4627;4628;4646;6092;6277;7070;7168;8631;9260;9788;10235;22885;23150;26230;51330;51474;84168;90102	RASGRP2;ROBO2;MTSS1;ABLIM1;CDH2;MYO6;GRIA1;FRMD4B;SKAP1;TIAM2;ABL1;PDLIM7;ANXA2;ABLIM3;TPM1;ANTXR1;TNFRSF12A;ACTN1;LIMA1;S100A6;MYH9;ITGA5;MYH10;PHLDB2;THY1;AMPH;CDK6;ACTG2;ACTA2;FAP	geneontology_Cellular_Component
GO:0043235	receptor complex	http://amigo.geneontology.org/amigo/term/GO:0043235	339	30	11.2232	2.67303	8.46102e-07	2.59805e-05	196;558;650;948;1956;2042;2048;2049;2066;2263;2562;2563;2861;2890;3480;3645;3678;3977;4058;4919;5159;5799;7108;7132;8631;10154;10267;22801;84171;285220	RAMP1;CD36;LOXL4;IGF1R;BMP2;GPR37;LTK;LIFR;ERBB4;EPHA6;GABRD;GRIA1;GABRB3;PTPRN2;TM7SF2;SKAP1;PLXNC1;INSRR;TNFRSF1A;ROR1;AHR;AXL;PDGFRB;ITGA5;EPHB2;FGFR2;EPHB3;EGFR;EPHA3;ITGA11	geneontology_Cellular_Component
GO:0098936	intrinsic component of postsynaptic membrane	http://amigo.geneontology.org/amigo/term/GO:0098936	87	14	2.88029	4.86062	8.8194e-07	2.59805e-05	148;1000;1131;1272;2048;2066;2563;2890;6547;10675;23767;53616;53826;57555	SLC8A3;FXYD6;CDH2;CHRM3;ERBB4;ADRA1A;GABRD;GRIA1;CSPG5;ADAM22;NLGN2;EPHB2;CNTN1;FLRT3	geneontology_Cellular_Component
GO:0099240	intrinsic component of synaptic membrane	http://amigo.geneontology.org/amigo/term/GO:0099240	129	17	4.27078	3.98054	1.12295e-06	3.1757e-05	148;1000;1131;1272;2048;2066;2563;2890;6547;9066;9378;10675;22854;23767;53616;53826;57555	SLC8A3;NRXN1;FXYD6;CDH2;CHRM3;ERBB4;ADRA1A;GABRD;GRIA1;CSPG5;ADAM22;SYT7;NLGN2;EPHB2;CNTN1;NTNG1;FLRT3	geneontology_Cellular_Component
GO:0042641	actomyosin	http://amigo.geneontology.org/amigo/term/GO:0042641	65	12	2.15194	5.57636	1.18592e-06	3.22479e-05	87;2275;3983;4627;4628;4919;7168;7171;7791;9260;22885;51474	ABLIM1;PDLIM7;FHL3;ZYX;ABLIM3;TPM1;TPM4;ROR1;ACTN1;LIMA1;MYH9;MYH10	geneontology_Cellular_Component
GO:0045211	postsynaptic membrane	http://amigo.geneontology.org/amigo/term/GO:0045211	248	24	8.21049	2.92309	2.33807e-06	6.12229e-05	148;775;1000;1131;1272;1759;2048;2066;2562;2563;2890;6547;8082;8787;9229;9454;9455;10675;23767;53616;53826;57555;84062;339451	SLC8A3;HOMER2;FXYD6;CDH2;CHRM3;ERBB4;ADRA1A;DLGAP1;GABRD;GRIA1;GABRB3;RGS9;CSPG5;KLHL17;ADAM22;DTNBP1;HOMER3;NLGN2;CACNA1C;EPHB2;SSPN;CNTN1;DNM1;FLRT3	geneontology_Cellular_Component
GO:0099055	integral component of postsynaptic membrane	http://amigo.geneontology.org/amigo/term/GO:0099055	85	13	2.81408	4.61963	3.91872e-06	9.89476e-05	148;1000;1131;2048;2066;2563;2890;6547;10675;23767;53616;53826;57555	SLC8A3;FXYD6;CDH2;CHRM3;ERBB4;ADRA1A;GABRD;GRIA1;CSPG5;ADAM22;NLGN2;EPHB2;FLRT3	geneontology_Cellular_Component
GO:0005583	fibrillar collagen trimer	http://amigo.geneontology.org/amigo/term/GO:0005583	10	5	0.331068	15.1026	8.48841e-06	0.000200043	1281;1289;1302;4060;50509	COL11A2;COL5A3;COL5A1;LUM;COL3A1	geneontology_Cellular_Component
GO:0098643	banded collagen fibril	http://amigo.geneontology.org/amigo/term/GO:0098643	10	5	0.331068	15.1026	8.48841e-06	0.000200043	1281;1289;1302;4060;50509	COL11A2;COL5A3;COL5A1;LUM;COL3A1	geneontology_Cellular_Component
GO:0099699	integral component of synaptic membrane	http://amigo.geneontology.org/amigo/term/GO:0099699	121	15	4.00592	3.74446	1.03415e-05	0.000235852	148;1000;1131;2048;2066;2563;2890;6547;9066;9378;10675;23767;53616;53826;57555	SLC8A3;NRXN1;FXYD6;CDH2;CHRM3;ERBB4;ADRA1A;GABRD;GRIA1;CSPG5;ADAM22;SYT7;NLGN2;EPHB2;FLRT3	geneontology_Cellular_Component
GO:0098982	GABA-ergic synapse	http://amigo.geneontology.org/amigo/term/GO:0098982	56	10	1.85398	5.3938	1.2714e-05	0.000280899	148;176;1946;2066;2562;2563;9066;9378;10675;57555	NRXN1;ERBB4;ADRA1A;GABRD;GABRB3;CSPG5;SYT7;EFNA5;NLGN2;ACAN	geneontology_Cellular_Component
GO:0098978	glutamatergic synapse	http://amigo.geneontology.org/amigo/term/GO:0098978	300	25	9.93204	2.51711	2.02627e-05	0.000434113	87;136;148;176;1131;1759;2048;2066;2563;2890;4628;5332;5577;7143;8787;9066;9378;9455;10675;22854;22885;23767;53616;53826;84062	NRXN1;HOMER2;FXYD6;TNR;CHRM3;ERBB4;ADRA1A;PLCB4;GABRD;GRIA1;RGS9;CSPG5;ADAM22;PRKAR2B;DTNBP1;SYT7;ABLIM3;ACTN1;ADORA2B;EPHB2;MYH10;NTNG1;DNM1;FLRT3;ACAN	geneontology_Cellular_Component
GO:0001726	ruffle	http://amigo.geneontology.org/amigo/term/GO:0001726	146	16	4.83359	3.31017	2.54777e-05	0.000529787	87;302;1021;2191;3678;4627;4646;6277;7168;8631;9260;9788;10235;23150;51330;51474	RASGRP2;MTSS1;MYO6;FRMD4B;SKAP1;PDLIM7;ANXA2;TPM1;TNFRSF12A;ACTN1;LIMA1;S100A6;MYH9;ITGA5;CDK6;FAP	geneontology_Cellular_Component
GO:0005911	cell-cell junction	http://amigo.geneontology.org/amigo/term/GO:0005911	353	27	11.6867	2.31032	4.34057e-05	0.000876795	87;301;302;1000;1525;2706;3678;3702;4072;4092;4627;5244;5376;7414;7791;7855;8631;9260;9863;23150;23209;23767;30011;57619;85456;116337;200576	PANX3;ITK;MLC1;EPCAM;CXADR;CDH2;SHROOM3;ABCB4;SMAD7;MAGI2;FRMD4B;PIKFYVE;SKAP1;FZD5;PDLIM7;ANXA2;ZYX;ANXA1;VCL;ACTN1;TNKS1BP1;MYH9;ITGA5;SH3KBP1;PMP22;FLRT3;GJB2	geneontology_Cellular_Component
GO:0042734	presynaptic membrane	http://amigo.geneontology.org/amigo/term/GO:0042734	139	15	4.60184	3.25956	5.45232e-05	0.00107078	148;1000;1131;1272;1759;2048;2066;6530;8061;9066;9378;9699;22854;53826;57555	NRXN1;FXYD6;CDH2;SLC6A2;CHRM3;ERBB4;ADRA1A;RIMS2;SYT7;NLGN2;EPHB2;FOSL1;CNTN1;NTNG1;DNM1	geneontology_Cellular_Component
GO:0043292	contractile fiber	http://amigo.geneontology.org/amigo/term/GO:0043292	194	18	6.42272	2.80255	7.59496e-05	0.00145125	59;87;148;274;775;800;2275;2318;4313;5339;7140;7168;7171;7414;9172;23336;55742;81493	MYOM2;ADRA1A;SYNM;FHL3;PARVA;TPM1;VCL;PLEC;BIN1;TPM4;ACTN1;CACNA1C;SYNC;MMP2;CALD1;TNNT3;FLNC;ACTA2	geneontology_Cellular_Component
GO:0046658	anchored component of plasma membrane	http://amigo.geneontology.org/amigo/term/GO:0046658	34	7	1.12563	6.21873	0.000101898	0.00189584	1272;1942;1946;2348;2619;7070;22854	FOLR1;EFNA1;EFNA5;THY1;CNTN1;NTNG1;GAS1	geneontology_Cellular_Component
GO:0044449	contractile fiber part	http://amigo.geneontology.org/amigo/term/GO:0044449	183	17	6.05854	2.80595	0.000118113	0.00214118	59;87;148;274;775;2275;2318;4313;5339;7140;7168;7171;7414;9172;23336;55742;81493	MYOM2;ADRA1A;SYNM;FHL3;PARVA;TPM1;VCL;PLEC;BIN1;TPM4;ACTN1;CACNA1C;SYNC;MMP2;TNNT3;FLNC;ACTA2	geneontology_Cellular_Component
GO:0030016	myofibril	http://amigo.geneontology.org/amigo/term/GO:0030016	185	17	6.12476	2.77562	0.000134953	0.00238529	87;148;274;775;800;2275;2318;4313;5339;7140;7168;7171;7414;9172;23336;55742;81493	MYOM2;ADRA1A;SYNM;FHL3;PARVA;TPM1;VCL;PLEC;BIN1;TPM4;ACTN1;CACNA1C;SYNC;MMP2;CALD1;TNNT3;FLNC	geneontology_Cellular_Component
GO:0098889	intrinsic component of presynaptic membrane	http://amigo.geneontology.org/amigo/term/GO:0098889	75	10	2.48301	4.02737	0.000169456	0.00292208	148;1000;1131;1272;2048;2066;9066;9378;22854;53826	NRXN1;FXYD6;CDH2;CHRM3;ERBB4;ADRA1A;SYT7;EPHB2;CNTN1;NTNG1	geneontology_Cellular_Component
GO:0098862	cluster of actin-based cell projections	http://amigo.geneontology.org/amigo/term/GO:0098862	105	12	3.47621	3.45203	0.000175206	0.0029493	87;948;2348;4311;4627;4628;5339;5357;8556;9455;51474;53904	HOMER2;MYO3A;CD36;FOLR1;PLS1;CDC14A;PLEC;ACTN1;LIMA1;MYH9;MYH10;MME	geneontology_Cellular_Component
GO:0098644	complex of collagen trimers	http://amigo.geneontology.org/amigo/term/GO:0098644	18	5	0.595922	8.39036	0.000231798	0.00381119	1281;1289;1302;4060;50509	COL11A2;COL5A3;COL5A1;LUM;COL3A1	geneontology_Cellular_Component
GO:0043202	lysosomal lumen	http://amigo.geneontology.org/amigo/term/GO:0043202	64	9	2.11883	4.24762	0.000237339	0.00381361	176;1462;1634;3920;4060;4969;5159;6382;10675	CSPG5;LAMP2;PDGFRB;SDC1;LUM;VCAN;ACAN;DCN;OGN	geneontology_Cellular_Component
GO:0005775	vacuolar lumen	http://amigo.geneontology.org/amigo/term/GO:0005775	125	13	4.13835	3.14135	0.000246806	0.00387759	176;302;1462;1634;3920;4060;4969;5159;5834;6382;10493;10675;51316	PLAC8;CSPG5;ANXA2;PYGB;LAMP2;VAT1;PDGFRB;SDC1;LUM;VCAN;ACAN;DCN;OGN	geneontology_Cellular_Component
GO:0005913	cell-cell adherens junction	http://amigo.geneontology.org/amigo/term/GO:0005913	96	11	3.17825	3.46102	0.00031735	0.00487753	87;301;302;1000;1525;4092;4627;7414;7791;9260;85456	CXADR;CDH2;SMAD7;PDLIM7;ANXA2;ZYX;ANXA1;VCL;ACTN1;TNKS1BP1;MYH9	geneontology_Cellular_Component
GO:0098793	presynapse	http://amigo.geneontology.org/amigo/term/GO:0098793	407	27	13.4745	2.00379	0.000454039	0.00682991	148;273;274;627;1000;1131;1272;1759;2048;2066;2890;3060;4311;4919;5764;5799;6530;8061;9066;9378;9699;22854;23767;53826;57010;57555;84062	NRXN1;FXYD6;CDH2;SLC6A2;CHRM3;ERBB4;ADRA1A;HCRT;BDNF;CABP4;GRIA1;RIMS2;PTPRN2;DTNBP1;SYT7;BIN1;NLGN2;ROR1;EPHB2;FOSL1;CNTN1;NTNG1;AMPH;DNM1;FLRT3;MME;PTN	geneontology_Cellular_Component
GO:0098858	actin-based cell projection	http://amigo.geneontology.org/amigo/term/GO:0098858	148	13	4.89981	2.65317	0.00124402	0.0176592	59;72;284;1525;3384;4646;7412;8556;9455;10123;26230;53904;84168	ANGPT1;HOMER2;MYO3A;CXADR;MYO6;CDC14A;ICAM2;TIAM2;ANTXR1;ARL4C;ACTG2;VCAM1;ACTA2	geneontology_Cellular_Component
GO:0005938	cell cortex	http://amigo.geneontology.org/amigo/term/GO:0005938	244	18	8.07806	2.22826	0.00124497	0.0176592	302;800;857;1000;2263;2770;2995;4627;4628;4646;5357;7171;9699;27289;54536;57619;90102;387755	INSC;GNAI1;CDH2;MYO6;PLS1;SHROOM3;RIMS2;EXOC6;RND1;ANXA2;TPM4;GYPC;MYH9;MYH10;FGFR2;PHLDB2;CALD1;CAV1	geneontology_Cellular_Component
GO:0044853	plasma membrane raft	http://amigo.geneontology.org/amigo/term/GO:0044853	96	10	3.17825	3.14638	0.00124888	0.0176592	148;483;857;858;1000;1946;2013;8631;23209;30846	MLC1;CDH2;ADRA1A;SKAP1;ATP1B3;EMP2;EFNA5;CAV2;EHD2;CAV1	geneontology_Cellular_Component
GO:0005903	brush border	http://amigo.geneontology.org/amigo/term/GO:0005903	81	9	2.68165	3.35614	0.00137404	0.019048	87;948;2348;4311;4627;4628;5339;5357;51474	CD36;FOLR1;PLS1;PLEC;ACTN1;LIMA1;MYH9;MYH10;MME	geneontology_Cellular_Component
GO:0016459	myosin complex	http://amigo.geneontology.org/amigo/term/GO:0016459	52	7	1.72155	4.0661	0.00152089	0.0206783	72;4627;4628;4646;9172;23026;53904	MYO3A;MYO6;MYOM2;MYO16;MYH9;MYH10;ACTG2	geneontology_Cellular_Component
GO:0031225	anchored component of membrane	http://amigo.geneontology.org/amigo/term/GO:0031225	99	10	3.27757	3.05104	0.00158069	0.0210858	249;1272;1942;1946;2348;2619;4023;4684;7070;22854	ALPL;FOLR1;NCAM1;LPL;EFNA1;EFNA5;THY1;CNTN1;NTNG1;GAS1	geneontology_Cellular_Component
GO:0099056	integral component of presynaptic membrane	http://amigo.geneontology.org/amigo/term/GO:0099056	68	8	2.25126	3.55356	0.00173897	0.0227676	148;1000;1131;2048;2066;9066;9378;53826	NRXN1;FXYD6;CDH2;CHRM3;ERBB4;ADRA1A;SYT7;EPHB2	geneontology_Cellular_Component
GO:0043034	costamere	http://amigo.geneontology.org/amigo/term/GO:0043034	17	4	0.562816	7.10712	0.00199524	0.0252413	2318;5339;7414;23336	SYNM;VCL;PLEC;FLNC	geneontology_Cellular_Component
GO:0030424	axon	http://amigo.geneontology.org/amigo/term/GO:0030424	495	29	16.3879	1.7696	0.00199931	0.0252413	274;627;1131;1525;1759;1837;2048;2890;3480;3645;4311;4628;4919;5015;5799;6092;7070;7855;9066;10371;10409;23566;23767;26230;53616;54536;57010;57580;84062	ROBO2;CXADR;IGF1R;LPAR3;CHRM3;BDNF;PREX1;CABP4;DTNA;OTX2;GRIA1;PTPRN2;ADAM22;DTNBP1;FZD5;TIAM2;EXOC6;SYT7;INSRR;BIN1;ROR1;SEMA3A;EPHB2;MYH10;THY1;BASP1;DNM1;FLRT3;MME	geneontology_Cellular_Component
GO:0005901	caveola	http://amigo.geneontology.org/amigo/term/GO:0005901	70	8	2.31748	3.45203	0.00209753	0.0260167	148;483;857;858;1946;2013;23209;30846	MLC1;ADRA1A;ATP1B3;EMP2;EFNA5;CAV2;EHD2;CAV1	geneontology_Cellular_Component
GO:0098984	neuron to neuron synapse	http://amigo.geneontology.org/amigo/term/GO:0098984	285	19	9.43544	2.01369	0.00295342	0.0360012	775;1000;1131;1759;2066;2890;3708;5332;6230;8787;9066;9229;9454;9455;9863;53616;57555;84062;339451	HOMER2;CDH2;CHRM3;ERBB4;DLGAP1;PLCB4;GRIA1;MAGI2;RGS9;KLHL17;ADAM22;DTNBP1;RPS25;SYT7;HOMER3;NLGN2;CACNA1C;ITPR1;DNM1	geneontology_Cellular_Component
GO:0010008	endosome membrane	http://amigo.geneontology.org/amigo/term/GO:0010008	330	21	10.9252	1.92215	0.00316933	0.0379782	301;302;392;666;857;1956;2890;3920;7855;10226;22943;30846;54521;54602;56937;79156;84062;84168;92421;112574;200576	DKK1;CHMP4C;BOK;NDFIP2;GRIA1;WDR44;DTNBP1;PIKFYVE;FZD5;ANXA2;ARHGAP1;SNX18;LAMP2;ANXA1;PLIN3;ANTXR1;EHD2;PLEKHF1;CAV1;EGFR;PMEPA1	geneontology_Cellular_Component
GO:0030017	sarcomere	http://amigo.geneontology.org/amigo/term/GO:0030017	167	13	5.52883	2.35131	0.00363654	0.0428505	87;148;274;775;2275;2318;4313;7140;7168;7171;9172;55742;81493	MYOM2;ADRA1A;FHL3;PARVA;TPM1;BIN1;TPM4;ACTN1;CACNA1C;SYNC;MMP2;TNNT3;FLNC	geneontology_Cellular_Component
GO:0032982	myosin filament	http://amigo.geneontology.org/amigo/term/GO:0032982	20	4	0.662136	6.04106	0.00375555	0.0435275	72;4627;4628;9172	MYOM2;MYH9;MYH10;ACTG2	geneontology_Cellular_Component
GO:0031091	platelet alpha granule	http://amigo.geneontology.org/amigo/term/GO:0031091	78	8	2.58233	3.09798	0.00414753	0.0472952	87;948;2162;2621;3082;7043;7058;7114	CD36;TMSB4X;GAS6;ACTN1;TGFB3;F13A1;HGF;THBS2	geneontology_Cellular_Component
GO:0005201	extracellular matrix structural constituent	http://amigo.geneontology.org/amigo/term/GO:0005201	116	29	4.43225	6.54295	2.22045e-16	2.10942e-13	165;176;1281;1289;1291;1292;1293;1296;1302;1462;1634;2192;2200;3912;4060;4148;4239;4256;4969;5118;7045;7058;7373;10085;10516;22795;25878;50509;56955	COL11A2;MEPE;PCOLCE;LAMB1;COL5A3;MATN3;COL5A1;FBN1;FBLN5;MGP;LUM;EDIL3;THBS2;MXRA5;VCAN;ACAN;FBLN1;DCN;NID2;COL6A1;COL6A3;COL6A2;AEBP1;COL14A1;OGN;COL8A2;TGFBI;MFAP4;COL3A1	geneontology_Molecular_Function
GO:0005178	integrin binding	http://amigo.geneontology.org/amigo/term/GO:0005178	112	23	4.27942	5.37457	2.62121e-11	1.24508e-08	87;1281;1289;1525;1758;1956;2013;2191;2200;3381;3384;3678;4323;4627;6423;7045;7070;7412;10085;10516;11082;25975;53616	DMP1;IBSP;CXADR;ESM1;ICAM2;ADAM22;EMP2;ACTN1;MYH9;ITGA5;COL5A1;FBN1;FBLN5;MMP14;THY1;EGFR;EDIL3;SFRP2;VCAM1;TGFBI;FAP;COL3A1;EGFL6	geneontology_Molecular_Function
GO:0005518	collagen binding	http://amigo.geneontology.org/amigo/term/GO:0005518	55	14	2.1015	6.66191	1.16857e-08	3.70046e-06	165;1634;1690;4060;4092;4321;5118;7045;7373;22795;22801;50509;84168;114897	COCH;C1QTNF1;MMP12;SMAD7;ANTXR1;PCOLCE;COL5A3;LUM;ITGA11;DCN;NID2;AEBP1;COL14A1;TGFBI	geneontology_Molecular_Function
GO:0050839	cell adhesion molecule binding	http://amigo.geneontology.org/amigo/term/GO:0050839	424	41	16.2006	2.53076	3.45038e-08	8.19466e-06	87;301;302;392;800;1000;1281;1289;1363;1525;1758;1956;2013;2191;2200;3381;3384;3678;4072;4323;4627;5339;6423;7045;7070;7412;7414;8407;9378;10085;10226;10516;11082;22854;25975;51474;53616;55742;57555;85456;90102	DMP1;IBSP;NRXN1;CPE;EPCAM;CXADR;ESM1;CDH2;ICAM2;ADAM22;ANXA2;ARHGAP1;PARVA;EMP2;ANXA1;PLIN3;VCL;PLEC;NLGN2;TAGLN2;ACTN1;LIMA1;TNKS1BP1;MYH9;ITGA5;COL5A1;FBN1;FBLN5;MMP14;PHLDB2;THY1;NTNG1;CALD1;EGFR;EDIL3;SFRP2;VCAM1;TGFBI;FAP;COL3A1;EGFL6	geneontology_Molecular_Function
GO:0003779	actin binding	http://amigo.geneontology.org/amigo/term/GO:0003779	333	35	12.7236	2.75079	4.73907e-08	9.00424e-06	25;87;274;800;1956;2275;2318;2633;3983;4046;4627;4628;4646;5339;5357;6530;6641;6876;7114;7140;7145;7168;7171;7414;9172;9455;9788;22885;23026;51474;53904;55742;57619;84168;339451	HOMER2;MYO3A;MTSS1;ABLIM1;MYO6;SLC6A2;PLS1;MYOM2;SHROOM3;MYO16;KLHL17;ABL1;FHL3;PARVA;ABLIM3;TPM1;VCL;TMSB4X;PLEC;ANTXR1;TNS1;BIN1;TPM4;ACTN1;SNTB1;LIMA1;MYH9;MYH10;GBP1;LSP1;CALD1;EGFR;TNNT3;TAGLN;FLNC	geneontology_Molecular_Function
GO:0004714	transmembrane receptor protein tyrosine kinase activity	http://amigo.geneontology.org/amigo/term/GO:0004714	61	13	2.33075	5.5776	3.75287e-07	5.94204e-05	558;1956;2042;2048;2049;2066;2263;3480;3645;4058;4919;5159;285220	IGF1R;LTK;ERBB4;EPHA6;INSRR;ROR1;AXL;PDGFRB;EPHB2;FGFR2;EPHB3;EGFR;EPHA3	geneontology_Molecular_Function
GO:0008236	serine-type peptidase activity	http://amigo.geneontology.org/amigo/term/GO:0008236	130	19	4.96718	3.82511	4.54944e-07	6.17424e-05	715;716;2191;3082;3816;3817;4313;4320;4321;4323;5328;5649;5654;5655;9622;11098;51279;54933;90701	RHBDL2;SEC11C;KLK1;KLK4;MMP12;RELN;KLK2;KLK10;C1RL;PLAU;MMP14;MMP2;MMP11;PRSS23;HGF;C1S;C1R;HTRA1;FAP	geneontology_Molecular_Function
GO:0017171	serine hydrolase activity	http://amigo.geneontology.org/amigo/term/GO:0017171	132	19	5.0436	3.76715	5.79409e-07	6.88048e-05	715;716;2191;3082;3816;3817;4313;4320;4321;4323;5328;5649;5654;5655;9622;11098;51279;54933;90701	RHBDL2;SEC11C;KLK1;KLK4;MMP12;RELN;KLK2;KLK10;C1RL;PLAU;MMP14;MMP2;MMP11;PRSS23;HGF;C1S;C1R;HTRA1;FAP	geneontology_Molecular_Function
GO:0030020	extracellular matrix structural constituent conferring tensile strength	http://amigo.geneontology.org/amigo/term/GO:0030020	29	9	1.10806	8.12228	8.03541e-07	8.48182e-05	1281;1289;1291;1292;1293;1296;1302;7373;50509	COL11A2;COL5A3;COL5A1;COL6A1;COL6A3;COL6A2;COL14A1;COL8A2;COL3A1	geneontology_Molecular_Function
GO:0004252	serine-type endopeptidase activity	http://amigo.geneontology.org/amigo/term/GO:0004252	117	17	4.47046	3.80274	2.00133e-06	0.000173822	715;716;2191;3082;3816;3817;4313;4320;4321;4323;5328;5654;5655;9622;11098;51279;54933	RHBDL2;KLK1;KLK4;MMP12;KLK2;KLK10;C1RL;PLAU;MMP14;MMP2;MMP11;PRSS23;HGF;C1S;C1R;HTRA1;FAP	geneontology_Molecular_Function
GO:0005509	calcium ion binding	http://amigo.geneontology.org/amigo/term/GO:0005509	458	39	17.4998	2.2286	2.01268e-06	0.000173822	87;301;302;312;715;716;777;1000;1047;1462;1758;1953;2192;2200;2621;3241;3708;3714;4017;4148;4256;4321;5332;5357;6277;7058;7140;7163;7171;9066;9378;10085;10235;10516;22795;25975;30846;57010;80303	DMP1;NRXN1;EFHD1;RASGRP2;TPD52;CDH2;JAG2;PLS1;MMP12;ANXA13;PLCB4;CABP4;CLGN;CACNA1E;HPCAL1;ANXA2;SYT7;ANXA1;TPM4;GAS6;ACTN1;EHD2;ITPR1;S100A6;MATN3;FBN1;MEGF6;FBLN5;MGP;LOXL2;EDIL3;TNNT3;THBS2;C1S;VCAN;C1R;FBLN1;NID2;EGFL6	geneontology_Molecular_Function
GO:0051015	actin filament binding	http://amigo.geneontology.org/amigo/term/GO:0051015	158	20	6.03703	3.31289	2.3364e-06	0.000184965	25;87;274;1956;2318;3983;4627;4628;4646;5357;6876;7168;7171;9172;22885;23026;51474;57619;84168;339451	ABLIM1;MYO6;PLS1;MYOM2;SHROOM3;MYO16;KLHL17;ABL1;ABLIM3;TPM1;ANTXR1;BIN1;TPM4;ACTN1;LIMA1;MYH9;MYH10;EGFR;TAGLN;FLNC	geneontology_Molecular_Function
GO:0019199	transmembrane receptor protein kinase activity	http://amigo.geneontology.org/amigo/term/GO:0019199	77	13	2.9421	4.41861	6.02617e-06	0.000440374	558;1956;2042;2048;2049;2066;2263;3480;3645;4058;4919;5159;285220	IGF1R;LTK;ERBB4;EPHA6;INSRR;ROR1;AXL;PDGFRB;EPHB2;FGFR2;EPHB3;EGFR;EPHA3	geneontology_Molecular_Function
GO:0016641	oxidoreductase activity, acting on the CH-NH2 group of donors, oxygen as acceptor	http://amigo.geneontology.org/amigo/term/GO:0016641	10	5	0.382091	13.0859	1.70692e-05	0.00115375	4015;4016;4017;7412;84171	LOXL4;LOX;LOXL2;VCAM1;LOXL1	geneontology_Molecular_Function
GO:0046332	SMAD binding	http://amigo.geneontology.org/amigo/term/GO:0046332	73	12	2.78926	4.30221	1.82171e-05	0.00115375	650;1281;3725;4091;4092;4205;4435;7041;8313;9863;28996;56937	SMAD6;BMP2;SMAD7;MAGI2;MEF2A;HIPK2;CITED1;TGFB1I1;AXIN2;JUN;PMEPA1;COL3A1	geneontology_Molecular_Function
GO:0019838	growth factor binding	http://amigo.geneontology.org/amigo/term/GO:0019838	114	15	4.35583	3.44366	2.71305e-05	0.00161088	948;1281;1289;1291;1956;2263;3480;3486;3487;3977;5159;5654;5764;7043;11082	CD36;ESM1;IGF1R;LIFR;PDGFRB;COL5A1;TGFB3;IGFBP4;FGFR2;IGFBP3;EGFR;HTRA1;COL6A1;PTN;COL3A1	geneontology_Molecular_Function
GO:0070696	transmembrane receptor protein serine/threonine kinase binding	http://amigo.geneontology.org/amigo/term/GO:0070696	12	5	0.458509	10.9049	5.03405e-05	0.00281315	650;652;656;4091;9863	BMP8B;SMAD6;BMP2;BMP4;MAGI2	geneontology_Molecular_Function
GO:0016638	oxidoreductase activity, acting on the CH-NH2 group of donors	http://amigo.geneontology.org/amigo/term/GO:0016638	13	5	0.496718	10.0661	7.92464e-05	0.00418245	4015;4016;4017;7412;84171	LOXL4;LOX;LOXL2;VCAM1;LOXL1	geneontology_Molecular_Function
GO:0030021	extracellular matrix structural constituent conferring compression resistance	http://amigo.geneontology.org/amigo/term/GO:0030021	14	5	0.534927	9.34707	0.000119422	0.00597112	176;1462;1634;4060;4969	LUM;VCAN;ACAN;DCN;OGN	geneontology_Molecular_Function
GO:0004713	protein tyrosine kinase activity	http://amigo.geneontology.org/amigo/term/GO:0004713	165	17	6.3045	2.69649	0.0001864	0.00885401	25;558;1947;1956;2042;2048;2049;2066;2263;3082;3480;3645;3702;4058;4919;5159;285220	ITK;IGF1R;LTK;ERBB4;EPHA6;ABL1;INSRR;EFNB1;ROR1;AXL;PDGFRB;EPHB2;FGFR2;EPHB3;EGFR;EPHA3;HGF	geneontology_Molecular_Function
GO:0008237	metallopeptidase activity	http://amigo.geneontology.org/amigo/term/GO:0008237	109	13	4.16479	3.12141	0.000253597	0.0114722	165;1363;2191;2346;4311;4313;4320;4321;4323;5251;8667;9507;53616	CPE;PHEX;MMP12;FOLH1;ADAM22;EIF3H;ADAMTS4;MMP14;MMP2;MMP11;MME;AEBP1;FAP	geneontology_Molecular_Function
GO:0033612	receptor serine/threonine kinase binding	http://amigo.geneontology.org/amigo/term/GO:0033612	17	5	0.649554	7.69759	0.000335668	0.0138645	650;652;656;4091;9863	BMP8B;SMAD6;BMP2;BMP4;MAGI2	geneontology_Molecular_Function
GO:0005520	insulin-like growth factor binding	http://amigo.geneontology.org/amigo/term/GO:0005520	17	5	0.649554	7.69759	0.000335668	0.0138645	3480;3486;3487;5654;11082	ESM1;IGF1R;IGFBP4;IGFBP3;HTRA1	geneontology_Molecular_Function
GO:0048407	platelet-derived growth factor binding	http://amigo.geneontology.org/amigo/term/GO:0048407	11	4	0.4203	9.51702	0.000559313	0.0212539	1281;1289;1291;5159	PDGFRB;COL5A1;COL6A1;COL3A1	geneontology_Molecular_Function
GO:0070411	I-SMAD binding	http://amigo.geneontology.org/amigo/term/GO:0070411	11	4	0.4203	9.51702	0.000559313	0.0212539	4091;4092;7041;8313	SMAD6;SMAD7;TGFB1I1;AXIN2	geneontology_Molecular_Function
GO:0046982	protein heterodimerization activity	http://amigo.geneontology.org/amigo/term/GO:0046982	384	28	14.6723	1.90836	0.000773409	0.0280667	148;185;196;558;624;650;666;857;858;1647;1956;3082;3725;4205;4208;4790;5296;5914;7043;7163;7168;7171;7291;9455;11043;79365;92815;128312	HIST3H2A;HOMER2;TPD52;BMP2;MEF2C;BOK;ADRA1A;HIST3H2BB;MEF2A;MID2;RARA;PIK3R2;TPM1;BDKRB2;TPM4;CAV2;NFKB1;AHR;AXL;TWIST1;AGTR1;TGFB3;JUN;BHLHE41;GADD45A;CAV1;EGFR;HGF	geneontology_Molecular_Function
GO:0030674	protein binding, bridging	http://amigo.geneontology.org/amigo/term/GO:0030674	154	15	5.8842	2.5492	0.000797685	0.0280667	301;392;602;857;858;1124;1296;1302;1475;7373;8631;23767;51127;80176;387755	COL11A2;INSC;CHN2;TRIM17;SKAP1;ARHGAP1;CSTA;ANXA1;CAV2;SPSB1;BCL3;CAV1;FLRT3;COL14A1;COL8A2	geneontology_Molecular_Function
GO:0005160	transforming growth factor beta receptor binding	http://amigo.geneontology.org/amigo/term/GO:0005160	42	7	1.60478	4.36197	0.000955149	0.0315161	650;652;656;4091;4092;7043;25805	BAMBI;BMP8B;SMAD6;BMP2;BMP4;SMAD7;TGFB3	geneontology_Molecular_Function
GO:0004435	phosphatidylinositol phospholipase C activity	http://amigo.geneontology.org/amigo/term/GO:0004435	21	5	0.802391	6.23138	0.0009729	0.0315161	624;1131;1909;5332;113026	CHRM3;PLCB4;BDKRB2;EDNRA;PLCD3	geneontology_Molecular_Function
GO:0060090	molecular adaptor activity	http://amigo.geneontology.org/amigo/term/GO:0060090	174	16	6.64838	2.4066	0.00100889	0.0315161	301;392;602;857;858;1124;1296;1302;1475;2621;7373;8631;23767;51127;80176;387755	COL11A2;INSC;CHN2;TRIM17;SKAP1;ARHGAP1;CSTA;ANXA1;CAV2;GAS6;SPSB1;BCL3;CAV1;FLRT3;COL14A1;COL8A2	geneontology_Molecular_Function
GO:0004222	metalloendopeptidase activity	http://amigo.geneontology.org/amigo/term/GO:0004222	68	9	2.59822	3.46391	0.00105871	0.0315161	2191;4311;4313;4320;4321;4323;5251;9507;53616	PHEX;MMP12;ADAM22;ADAMTS4;MMP14;MMP2;MMP11;MME;FAP	geneontology_Molecular_Function
GO:0070011	peptidase activity, acting on L-amino acid peptides	http://amigo.geneontology.org/amigo/term/GO:0070011	392	28	14.978	1.86941	0.00106159	0.0315161	165;715;716;838;1363;2191;2346;3082;3816;3817;4311;4313;4320;4321;4323;5251;5328;5649;5654;5655;8667;9507;9622;11098;51279;53616;54933;90701	RHBDL2;CPE;PHEX;SEC11C;KLK1;KLK4;MMP12;CASP5;RELN;KLK2;FOLH1;ADAM22;KLK10;EIF3H;C1RL;ADAMTS4;PLAU;MMP14;MMP2;MMP11;PRSS23;HGF;MME;C1S;C1R;HTRA1;AEBP1;FAP	geneontology_Molecular_Function
GO:0004629	phospholipase C activity	http://amigo.geneontology.org/amigo/term/GO:0004629	22	5	0.8406	5.94814	0.00122002	0.0345639	624;1131;1909;5332;113026	CHRM3;PLCB4;BDKRB2;EDNRA;PLCD3	geneontology_Molecular_Function
GO:0004175	endopeptidase activity	http://amigo.geneontology.org/amigo/term/GO:0004175	283	22	10.8132	2.03456	0.00123702	0.0345639	715;716;838;2191;3082;3816;3817;4311;4313;4320;4321;4323;5251;5328;5654;5655;9507;9622;11098;51279;53616;54933	RHBDL2;PHEX;KLK1;KLK4;MMP12;CASP5;KLK2;ADAM22;KLK10;C1RL;ADAMTS4;PLAU;MMP14;MMP2;MMP11;PRSS23;HGF;MME;C1S;C1R;HTRA1;FAP	geneontology_Molecular_Function
GO:0008013	beta-catenin binding	http://amigo.geneontology.org/amigo/term/GO:0008013	70	9	2.67464	3.36495	0.00130655	0.0354635	1000;1525;4092;6299;6934;7414;8313;10498;30851	CXADR;CDH2;SALL1;TCF7L2;SMAD7;TAX1BP3;AXIN2;VCL;CARM1	geneontology_Molecular_Function
GO:0050840	extracellular matrix binding	http://amigo.geneontology.org/amigo/term/GO:0050840	45	7	1.71941	4.07117	0.00145617	0.0384268	302;1634;1758;3956;3958;7045;59277	DMP1;ANXA2;LGALS3;NTN4;LGALS1;DCN;TGFBI	geneontology_Molecular_Function
GO:0005161	platelet-derived growth factor receptor binding	http://amigo.geneontology.org/amigo/term/GO:0005161	14	4	0.534927	7.47766	0.0015486	0.0397615	2081;3678;5159;80310	PDGFD;ERN1;PDGFRB;ITGA5	geneontology_Molecular_Function
GO:0008233	peptidase activity	http://amigo.geneontology.org/amigo/term/GO:0008233	404	28	15.4365	1.81389	0.00166806	0.0417014	165;715;716;838;1363;2191;2346;3082;3816;3817;4311;4313;4320;4321;4323;5251;5328;5649;5654;5655;8667;9507;9622;11098;51279;53616;54933;90701	RHBDL2;CPE;PHEX;SEC11C;KLK1;KLK4;MMP12;CASP5;RELN;KLK2;FOLH1;ADAM22;KLK10;EIF3H;C1RL;ADAMTS4;PLAU;MMP14;MMP2;MMP11;PRSS23;HGF;MME;C1S;C1R;HTRA1;AEBP1;FAP	geneontology_Molecular_Function
GO:0048018	receptor ligand activity	http://amigo.geneontology.org/amigo/term/GO:0048018	349	25	13.335	1.87477	0.00186993	0.0455497	627;650;652;656;1325;1946;2200;2621;3060;3082;3714;3958;4969;5764;6423;7038;7043;7471;7477;10371;10512;10675;22943;23767;80310	DKK1;BMP8B;CORT;TG;PDGFD;BMP2;JAG2;BMP4;HCRT;BDNF;WNT1;CSPG5;EFNA5;GAS6;LGALS3;SEMA3A;FBN1;TGFB3;SEMA3C;WNT7B;FLRT3;SFRP2;HGF;OGN;PTN	geneontology_Molecular_Function
